# Supplementary material for: Naringin Attenuates High Fat Diet Induced Non-alcoholic Fatty Liver Disease and Gut Bacterial Dysbiosis in Mice
Source: Front Microbiol. 2020 Nov 13;11:585066. doi: 10.3389/fmicb.2020.585066 (PMC7691324; doi:10.3389/fmicb.2020.585066)
Supplement: Supplementary file 4 [file Table_2.XLS]

## Sheet: genus_WDWARil_WDil.diffAb
genus	Mean(HFDNARil)	Variance(HFDNARil)	Std.err(HFDNARil)	Mean(HFDil)	Variance(HFDil)	Std.err(HFDil)	P value	Q value
uncultured_bacterium_f_p-251-o5	6.48e-06	1.19e-10	4.88e-06	0.000212	4.44e-09	2.52e-05	0	0
Clostridium_sensu_stricto_13	1.12e-05	8.42e-11	4.1e-06	0.000139	2.47e-09	1.88e-05	4.65e-05	0.00507
Campylobacter	0	0	0	0.000592	7.84e-08	0.000106	0.00014	0.0101
Fusobacterium	0.000157	3.09e-08	7.86e-05	0.00212	9.1e-07	0.000361	0.000214	0.0114
Rikenellaceae_RC9_gut_group	6.06e-05	1.86e-09	1.93e-05	0.00051	5.13e-08	8.56e-05	0.00026	0.0114
Agathobacter	6.69e-06	8.43e-11	4.11e-06	0.000164	7.15e-09	3.2e-05	0.00034	0.0123
Ruminococcaceae_UCG-005	0.000158	1.06e-08	4.61e-05	0.000376	4.61e-09	2.56e-05	0.000726	0.0226
Terrisporobacter	6.47e-05	3.9e-09	2.79e-05	0.000374	4.4e-08	7.93e-05	0.000986	0.0243
Dorea	3.58e-06	2.88e-11	2.4e-06	5.06e-05	1.1e-09	1.25e-05	0.001	0.0243
Phascolarctobacterium	8.35e-05	1.56e-08	5.58e-05	0.000314	8.65e-09	3.52e-05	0.00139	0.0302
Caenimonas	0.000151	6.4e-09	3.58e-05	2.75e-05	6.08e-10	9.32e-06	0.00179	0.0354
Mycobacterium	0.000217	1.75e-08	5.92e-05	2.5e-05	1.12e-09	1.26e-05	0.00232	0.0422
uncultured_bacterium	0.000562	5.63e-08	0.000106	0.000232	7.13e-09	3.19e-05	0.00315	0.0528
Ruminiclostridium	0.00128	4.31e-07	0.000294	0.000455	6.36e-08	9.53e-05	0.00606	0.0903
uncultured_bacterium_o_Gastranaerophilales	0.00183	1.58e-06	0.000562	0.000297	1.22e-07	0.000132	0.00621	0.0903
uncultured_bacterium_o_Acidobacteriales	0.0017	1.77e-06	0.000596	0.000155	5.39e-08	8.77e-05	0.00779	0.104
uncultured_bacterium_f_Xanthobacteraceae	0.00241	2.77e-06	0.000744	0.000372	6.21e-07	0.000298	0.00815	0.104
Candidatus_Solibacter	0.00144	1.51e-06	0.00055	6.29e-05	1.35e-10	4.38e-06	0.00885	0.104
Jatrophihabitans	0.000773	3.51e-07	0.000265	0.00011	2.37e-09	1.84e-05	0.00907	0.104
Candidatus_Arthromitus	6.29e-05	2.19e-09	2.09e-05	1.04e-05	1.23e-10	4.19e-06	0.00979	0.105
Lachnospiraceae_UCG-001	0.000354	5.71e-08	0.000107	8.46e-05	4.46e-09	2.52e-05	0.0101	0.105
Lachnospiraceae_XPB1014_group	4.55e-05	1.13e-09	1.51e-05	0.000179	1.94e-08	5.27e-05	0.0105	0.105
Haliangium	0.000266	5.76e-08	0.000107	1.05e-05	3.53e-11	2.24e-06	0.0122	0.116
uncultured_bacterium_f_Ruminococcaceae	0.00776	2.26e-05	0.00213	0.00268	1.79e-06	0.000505	0.0142	0.123
Reyranella	0.000556	2.62e-07	0.000229	2.43e-05	8.31e-11	3.45e-06	0.0143	0.123
Acidibacter	0.000484	2.09e-07	0.000204	1.06e-05	2.03e-10	5.39e-06	0.0147	0.123
Devosia	0.000383	1.05e-07	0.000145	4.98e-05	6.62e-10	9.73e-06	0.0155	0.125
GCA-900066575	0.00134	1.06e-06	0.000461	0.000278	5e-08	8.45e-05	0.0168	0.126
Bryobacter	0.000761	4.98e-07	0.000316	4.55e-05	2.41e-10	5.87e-06	0.017	0.126
Occallatibacter	0.000455	1.65e-07	0.000182	4.49e-05	4.35e-10	7.89e-06	0.0178	0.126
Burkholderia-Caballeronia-Paraburkholderia	0.000486	1.91e-07	0.000196	4.54e-05	5.71e-10	9.03e-06	0.018	0.126
uncultured_bacterium_f_Caulobacteraceae	0.000518	2.48e-07	0.000223	2.03e-05	1.53e-10	4.68e-06	0.0186	0.127
uncultured_bacterium_f_Micropepsaceae	0.00119	1.33e-06	0.000515	5.03e-05	2.09e-10	5.47e-06	0.0196	0.13
Granulicella	0.00036	1.33e-07	0.000163	7.1e-06	2e-11	1.69e-06	0.0224	0.143
Bradyrhizobium	0.00245	5.36e-06	0.00103	0.000229	1.42e-07	0.000142	0.0244	0.152
uncultured_bacterium_o_Gaiellales	0.000991	8.19e-07	0.000405	0.000129	1.1e-08	3.96e-05	0.0252	0.153
Rhodoplanes	0.000492	2.67e-07	0.000231	6.45e-06	2.52e-11	1.9e-06	0.0264	0.154
Phenylobacterium	0.000365	1.3e-07	0.000161	2.61e-05	9.83e-10	1.19e-05	0.0269	0.154
uncultured_bacterium_f_Lachnospiraceae	0.0118	5.54e-05	0.00333	0.00434	1.28e-05	0.00135	0.0276	0.155
uncultured_bacterium_f_Christensenellaceae	0.000167	1.4e-08	5.28e-05	4.76e-05	3.87e-09	2.35e-05	0.029	0.158
Lachnospiraceae_FCS020_group	0.000554	1.45e-07	0.00017	0.00017	4.35e-08	7.88e-05	0.0308	0.164
Streptomyces	0.000235	3.56e-08	8.43e-05	6.13e-05	2.64e-09	1.94e-05	0.0346	0.18
Roseiarcus	0.000557	3.47e-07	0.000264	3.15e-05	4.54e-09	2.55e-05	0.0363	0.184
Ruminococcus_1	4.76e-05	2.07e-09	2.03e-05	7.28e-06	3.11e-11	2.11e-06	0.0378	0.187
Coriobacteriaceae_UCG-002	0.00813	1.12e-05	0.0015	0.0512	0.00342	0.0221	0.0405	0.195
uncultured_bacterium_f_Acetobacteraceae	0.00141	2.25e-06	0.000671	0.000108	2.16e-08	5.56e-05	0.0412	0.195
Ruminococcaceae_UCG-009	0.000408	3.77e-08	8.69e-05	0.000199	3.1e-08	6.65e-05	0.0434	0.201
Ruminococcaceae_UCG-004	7.16e-05	4.71e-09	3.07e-05	1.4e-05	1.18e-10	4.11e-06	0.0494	0.22
Edaphobacter	7.7e-05	5.66e-09	3.36e-05	1.25e-05	5.03e-10	8.48e-06	0.0495	0.22
Conexibacter	0.00037	1.81e-07	0.00019	2.15e-05	1.92e-10	5.24e-06	0.0524	0.229
Pseudomonas	0.00079	4.06e-07	0.000285	0.000275	8.63e-09	3.51e-05	0.0566	0.242
Ellin6067	0.000403	2.32e-07	0.000215	2.72e-05	2.81e-09	2e-05	0.0655	0.275
Terrabacter	0.000246	3.76e-08	8.68e-05	7.54e-05	1.58e-08	4.75e-05	0.0681	0.28
uncultured_bacterium_f_67-14	0.000484	3.84e-07	0.000277	1.12e-05	3.71e-11	2.3e-06	0.0712	0.287
Brachyspira	1.51e-05	1.14e-09	1.51e-05	7.59e-07	4.03e-12	7.59e-07	0.0736	0.292
Nicotiana_otophora	0.00389	5.78e-06	0.00108	0.00198	9.76e-07	0.000373	0.0765	0.298
Allorhizobium-Neorhizobium-Pararhizobium-Rhizobium	0.000529	3.03e-07	0.000246	0.00012	6.29e-09	3e-05	0.0828	0.317
Sphingomonas	0.00402	1.41e-05	0.00168	0.0012	9.52e-07	0.000369	0.0854	0.321
agricultural_soil_bacterium_SC-I-84	0.000132	1.36e-08	5.22e-05	4.69e-05	2.46e-10	5.93e-06	0.0891	0.328
Tyzzerella	0.000242	3.13e-08	7.91e-05	0.000103	7.79e-09	3.33e-05	0.0907	0.328
Sphingobacterium	9.03e-05	6.89e-09	3.71e-05	3.01e-05	2.24e-10	5.65e-06	0.0936	0.328
Lachnospiraceae_NK4A136_group	0.00599	2.95e-05	0.00243	0.00206	1.07e-06	0.000392	0.0947	0.328
Pseudolabrys	0.000301	1.27e-07	0.000159	4.63e-05	3.06e-10	6.61e-06	0.0952	0.328
Candidatus_Koribacter	0.000204	5.75e-08	0.000107	2.99e-05	3.04e-09	2.08e-05	0.0966	0.328
Oscillibacter	0.00231	3.98e-06	0.000892	0.000859	2.75e-07	0.000198	0.0977	0.328
Ruminiclostridium_6	5.75e-05	7.93e-10	1.26e-05	3.21e-05	7.31e-10	1.02e-05	0.105	0.342
uncultured_bacterium_f_Eggerthellaceae	0.000567	4.05e-07	0.000285	0.000118	1.38e-08	4.44e-05	0.105	0.342
DNF00809	4.86e-06	3.54e-11	2.66e-06	0.000169	7.78e-08	0.000105	0.107	0.343
Lactobacillus	0.0194	0.000117	0.00483	0.1	0.019	0.0521	0.111	0.351
Acidipila	0.000676	7.68e-07	0.000392	8.18e-05	2.97e-09	2.06e-05	0.118	0.368
Ruminococcaceae_UCG-003	0.000133	9.78e-09	4.42e-05	6.42e-05	9.91e-10	1.19e-05	0.122	0.374
Anaerotruncus	0.000673	5.05e-07	0.000318	0.00019	3.44e-08	7.01e-05	0.126	0.376
Ruminococcaceae_UCG-013	0.00068	4.08e-07	0.000286	0.000233	6.41e-08	9.57e-05	0.126	0.376
Bifidobacterium	0.00752	2.21e-05	0.0021	0.0302	0.00162	0.0152	0.129	0.376
Intestinimonas	0.00278	5.77e-06	0.00107	0.00111	9.38e-07	0.000366	0.129	0.376
Serratia	0.00144	3.15e-06	0.000794	0.000276	1.08e-07	0.000124	0.136	0.386
Ruminococcaceae_UCG-014	0.00404	7.15e-06	0.0012	0.00208	2.88e-06	0.000641	0.138	0.386
uncultured_bacterium_c_KD4-96	0.00141	2.98e-06	0.000772	0.000256	2.74e-07	0.000198	0.138	0.386
Massilia	0.000223	6.69e-08	0.000116	5.46e-05	3.79e-09	2.33e-05	0.144	0.398
Rikenella	0.00149	4.63e-06	0.000963	0.000132	1.56e-08	4.71e-05	0.15	0.408
Acidothermus	0.000434	8.12e-08	0.000127	0.000158	1.6e-07	0.000151	0.155	0.416
Ruminococcaceae_UCG-010	0.000147	4.01e-08	8.95e-05	2.38e-05	5.2e-11	2.73e-06	0.161	0.427
[Eubacterium]_coprostanoligenes_group	0.0013	1.27e-06	0.000505	0.000603	5.96e-08	9.23e-05	0.165	0.434
Helicobacter	0.00169	1.8e-06	0.000599	0.000741	9.39e-07	0.000366	0.172	0.447
Novosphingobium	0.000175	5.83e-08	0.000108	3.01e-05	1.17e-10	4.1e-06	0.176	0.449
Clostridium_sensu_stricto_1	0.0139	0.000449	0.00947	0.00129	1.46e-06	0.000456	0.178	0.449
Parvibacter	0.000274	6.59e-08	0.000115	0.000668	5.31e-07	0.000275	0.184	0.449
A2	0.000702	3.18e-07	0.000252	0.000328	1.18e-07	0.00013	0.185	0.449
Butyricicoccus	0.000107	5.49e-09	3.31e-05	6.03e-05	1.29e-09	1.36e-05	0.186	0.449
Lysinimonas	0.00046	3.76e-07	0.000274	9.67e-05	9.63e-09	3.71e-05	0.187	0.449
Ruminiclostridium_9	0.00205	4.11e-06	0.000906	0.000806	4.58e-07	0.000256	0.187	0.449
Rhodanobacter	0.000387	2.21e-07	0.00021	0.000116	4.51e-09	2.54e-05	0.204	0.483
Candidatus_Udaeobacter	0.000379	3.43e-07	0.000262	4.24e-05	9.92e-09	3.77e-05	0.206	0.483
Harryflintia	0.000135	2.8e-08	7.48e-05	3.86e-05	1e-09	1.2e-05	0.208	0.483
uncultured_bacterium_f_Desulfovibrionaceae	0.00544	1.66e-05	0.00182	0.00251	1.74e-05	0.00158	0.236	0.541
Enterobacter	0.00065	2.21e-07	0.00021	0.000321	2.06e-07	0.000171	0.239	0.543
Barnesiella	6.43e-06	7.88e-11	3.97e-06	1.6e-06	3.99e-12	7.55e-07	0.25	0.559
Lachnospira	7.85e-06	2.39e-10	6.91e-06	0.000104	4.5e-08	8.02e-05	0.251	0.559
[Ruminococcus]_torques_group	2.38e-05	9.77e-10	1.4e-05	7.1e-06	1.69e-11	1.56e-06	0.254	0.559
Dubosiella	0.0688	0.00142	0.0168	0.0448	0.000953	0.0117	0.263	0.574
Family_XIII_UCG-001	2.55e-05	7.41e-10	1.22e-05	1.08e-05	6.64e-11	3.08e-06	0.267	0.577
Erysipelatoclostridium	2.35e-05	9.29e-10	1.36e-05	0.000146	7.78e-08	0.000105	0.28	0.594
Gemella	0.00278	5.31e-06	0.00103	0.0543	0.0141	0.0448	0.28	0.594
Sellimonas	7.89e-07	3.11e-12	7.89e-07	0	0	0	0.286	0.6
Mesorhizobium	0.000832	2.44e-06	0.000698	4.02e-05	2.29e-10	5.72e-06	0.29	0.601
uncultured_bacterium_o_IMCC26256	0.000252	1.45e-07	0.00017	5.77e-05	3.43e-09	2.21e-05	0.294	0.601
Microbacterium	0.000425	4.45e-07	0.000298	8.74e-05	3.49e-09	2.23e-05	0.295	0.601
Chujaibacter	0.00172	6.26e-06	0.00112	0.00046	8.5e-08	0.00011	0.298	0.602
Allobaculum	0.05	0.00928	0.0431	0.00224	2.87e-06	0.000641	0.31	0.615
Lachnospiraceae_UCG-006	0.0116	0.000331	0.00814	0.0025	1.11e-05	0.00126	0.31	0.615
Enterorhabdus	0.00701	1.68e-05	0.00183	0.00427	2.07e-05	0.00172	0.324	0.637
Treponema_2	7.89e-07	3.11e-12	7.89e-07	2.04e-05	2.29e-09	1.81e-05	0.33	0.641
Corynebacterium	5.91e-05	2.91e-09	2.41e-05	0.000501	1.19e-06	0.000412	0.343	0.641
[Eubacterium]_xylanophilum_group	0.000215	1.38e-08	5.26e-05	0.000147	9.74e-09	3.73e-05	0.343	0.641
Corynebacterium_1	0.000567	3.67e-07	0.000271	0.00022	2.3e-07	0.000181	0.346	0.641
Megasphaera	0.000636	6.31e-07	0.000355	0.00244	1.91e-05	0.00165	0.346	0.641
uncultured_bacterium_o_KF-JG30-C25	0.000958	2.58e-06	0.000718	0.000191	2.9e-08	6.44e-05	0.349	0.641
Mucispirillum	0.000601	4.97e-07	0.000315	0.000262	1.29e-08	4.29e-05	0.35	0.641
Methylobacterium	0.000278	1.17e-07	0.000153	0.000111	9.17e-09	3.62e-05	0.354	0.641
Sporosarcina	7.12e-06	1.12e-10	4.72e-06	0.000631	2.44e-06	0.00059	0.355	0.641
Faecalibacterium	9.83e-05	1.68e-08	5.79e-05	0.000165	4.75e-09	2.6e-05	0.356	0.641
Coprococcus_3	7.33e-05	2.19e-08	6.62e-05	0.000146	3.58e-09	2.26e-05	0.376	0.668
Facklamia	0.000195	1.73e-07	0.000186	2.74e-06	5.26e-11	2.74e-06	0.38	0.668
Parasutterella	0.00421	5.45e-05	0.0033	0.000795	4.85e-07	0.000263	0.38	0.668
Leucobacter	0.000381	1.56e-07	0.000177	0.000165	9.23e-08	0.000115	0.386	0.673
Ochrobactrum	0.0012	3.21e-07	0.000253	0.000628	1.74e-06	0.000498	0.391	0.676
Bilophila	0.0135	0.000681	0.0117	0.00167	4.92e-06	0.000838	0.399	0.682
Acidiphilium	0.000307	2.69e-07	0.000232	7.1e-05	3.76e-09	2.32e-05	0.4	0.682
uncultured_bacterium_f_Chitinophagaceae	0.000201	1.24e-07	0.000157	4.27e-05	9.74e-10	1.18e-05	0.409	0.692
Enteractinococcus	7.13e-06	4.24e-11	2.91e-06	0.00016	1.63e-07	0.000153	0.412	0.692
Jeotgalicoccus	0.00017	9.26e-08	0.000136	3.43e-05	1.51e-09	1.47e-05	0.42	0.699
Odoribacter	0.00199	6.15e-06	0.00111	0.000833	1.01e-06	0.00038	0.424	0.7
Globicatella	0.00149	1.1e-05	0.00148	2.7e-05	2.15e-09	1.75e-05	0.429	0.701
ASF356	0.000128	1.34e-08	5.18e-05	6.69e-05	7.88e-09	3.36e-05	0.431	0.701
[Eubacterium]_fissicatena_group	4.76e-06	4.25e-11	2.92e-06	4.36e-05	1.11e-08	3.99e-05	0.446	0.719
Anaerocolumna	0.0002	1.05e-08	4.58e-05	0.00109	5.92e-06	0.000919	0.451	0.723
Mitsuokella	1.44e-05	1.04e-09	1.44e-05	8.41e-05	3.6e-08	7.17e-05	0.465	0.74
Cetobacterium	0.00089	1.37e-06	0.000524	0.000318	6.52e-07	0.000305	0.474	0.749
Atopostipes	0.000769	2.72e-06	0.000738	8.58e-05	3.99e-08	7.55e-05	0.494	0.775
Brevundimonas	0.000174	2.05e-08	6.41e-05	9.62e-05	2.22e-08	5.64e-05	0.498	0.775
Blautia	0.00311	6.29e-06	0.00112	0.00164	9.55e-06	0.00117	0.504	0.778
Ruminiclostridium_5	0.00567	0.000105	0.00458	0.00145	4.34e-06	0.000788	0.507	0.778
Prevotellaceae_NK3B31_group	1.2e-05	7.24e-10	1.2e-05	0.000124	1.07e-07	0.000124	0.515	0.783
Buttiauxella	0.000129	1.5e-08	5.48e-05	6.31e-05	1.67e-08	4.89e-05	0.52	0.783
uncultured_bacterium_f_ML635J-40_aquatic_group	3.35e-05	3e-09	2.45e-05	1.14e-05	4.78e-11	2.61e-06	0.521	0.783
Roseburia	0.00544	2.39e-05	0.00219	0.00326	8.98e-06	0.00113	0.527	0.787
Nitrospira	7.67e-05	4.54e-09	3.01e-05	4.8e-05	1.04e-09	1.22e-05	0.531	0.787
Candidatus_Saccharimonas	0.02	0.00129	0.016	0.0057	6.43e-05	0.00303	0.539	0.788
uncultured_bacterium_f_Peptococcaceae	0.000376	4.61e-08	9.6e-05	0.000221	1.54e-07	0.000148	0.54	0.788
Gordonibacter	1.32e-05	6.38e-10	1.13e-05	3.87e-05	5.26e-09	2.74e-05	0.549	0.788
Dialister	5.17e-05	7.49e-09	3.87e-05	0.000338	7.65e-07	0.000331	0.551	0.788
Megamonas	5.16e-05	1.78e-09	1.89e-05	0.000224	2.86e-07	0.000202	0.559	0.788
Prevotellaceae_UCG-001	0.000196	3.86e-08	8.78e-05	0.00111	8.07e-06	0.00107	0.559	0.788
uncultured_bacterium_o_Mollicutes_RF39	2.88e-05	8.12e-10	1.27e-05	5.28e-05	4.45e-09	2.52e-05	0.559	0.788
uncultured_bacterium_f_Burkholderiaceae	0.000194	6.67e-08	0.000115	9.49e-05	2.75e-09	1.98e-05	0.56	0.788
Hymenobacter	0.000122	2.2e-08	6.63e-05	6.45e-05	1.38e-09	1.41e-05	0.567	0.788
Prevotella_9	0.000411	2.83e-07	0.000238	0.00189	2.12e-05	0.00174	0.568	0.788
Ruminococcaceae_NK4A214_group	0.000349	1.03e-07	0.000144	0.000229	6.14e-09	2.96e-05	0.588	0.81
Alcaligenes	0.000442	1.07e-07	0.000146	0.000234	3.09e-07	0.00021	0.591	0.81
Succinivibrio	0.000125	4.54e-08	9.53e-05	0.000518	1.71e-06	0.000494	0.612	0.831
Lachnoclostridium	0.0119	0.000215	0.00656	0.00638	4.99e-05	0.00267	0.614	0.831
Akkermansia	0.00239	4.48e-06	0.000947	0.00571	0.000123	0.0042	0.619	0.833
Oribacterium	0.00019	4.29e-08	9.26e-05	0.000722	3.44e-06	0.000701	0.633	0.846
Peptococcus	4.97e-05	9.18e-10	1.35e-05	3.79e-05	5.08e-10	8.51e-06	0.641	0.847
Enterococcus	0.000379	1.57e-07	0.000177	0.00021	1.46e-07	0.000144	0.642	0.847
uncultured_bacterium_p_WPS-2	0.000164	2.66e-08	7.29e-05	9e-05	3.35e-08	6.91e-05	0.645	0.847
Lysinibacillus	0.000462	3.62e-07	0.000269	0.00162	1.75e-05	0.00158	0.651	0.85
[Eubacterium]_nodatum_group	0.000193	8.4e-08	0.00013	9.86e-05	7.92e-09	3.36e-05	0.66	0.854
Paenibacillus	6.27e-05	6.92e-09	3.72e-05	0.000205	2.84e-07	0.000202	0.669	0.854
uncultured_bacterium_o_Saccharimonadales	4.89e-05	1.15e-08	4.79e-05	0.000173	2.1e-07	0.000173	0.671	0.854
Lactococcus	0.00162	8.23e-06	0.00128	0.000739	5.42e-08	8.8e-05	0.673	0.854
Pseudogracilibacillus	2.25e-05	1.93e-09	1.97e-05	6.17e-05	2.04e-08	5.4e-05	0.677	0.854
Defluviitaleaceae_UCG-011	5.03e-06	1.27e-10	5.03e-06	3.47e-06	7.68e-12	1.05e-06	0.681	0.854
Paraprevotella	1.45e-06	1.05e-11	1.45e-06	3.67e-06	1.56e-11	1.49e-06	0.681	0.854
Collinsella	4.26e-05	3.25e-09	2.55e-05	0.000123	1.03e-07	0.000122	0.697	0.869
uncultured_bacterium_f_Erysipelotrichaceae	0.00106	1.01e-06	0.00045	0.000758	1.81e-07	0.000161	0.705	0.873
Prevotella_7	0.000417	4.06e-07	0.000285	0.00115	8.91e-06	0.00113	0.71	0.874
Escherichia-Shigella	0.000984	1.34e-06	0.000518	0.00151	3.12e-06	0.000668	0.713	0.874
Alloprevotella	0.000859	2.64e-07	0.00023	0.000711	4.98e-08	8.44e-05	0.721	0.878
Leuconostoc	0.000331	4.04e-07	0.000284	0.000163	8.61e-09	3.51e-05	0.731	0.885
Arthrobacter	0.000304	2.73e-08	7.39e-05	0.000226	9.53e-08	0.000117	0.741	0.893
Marvinbryantia	0.000139	2.29e-09	2.14e-05	0.000115	1.18e-08	4.1e-05	0.765	0.916
Rothia	2.65e-05	3.51e-09	2.65e-05	5.93e-05	2.46e-08	5.93e-05	0.772	0.92
Ruminococcus_2	5.28e-05	8.6e-09	4.15e-05	0.000101	5.63e-08	8.97e-05	0.782	0.923
Acinetobacter	0.000509	5.26e-08	0.000103	0.000859	3.69e-06	0.000726	0.787	0.923
Alistipes	0.00207	1.71e-06	0.000585	0.00282	1.48e-05	0.00146	0.787	0.923
uncultured_bacterium_o_Subgroup_2	0.000162	6.14e-08	0.000111	0.000103	2.97e-08	6.51e-05	0.8	0.929
Ruminococcaceae_UCG-002	0.000371	2.09e-07	0.000204	0.000259	1.35e-07	0.000139	0.801	0.929
CAG-873	6.84e-05	1.88e-08	6.13e-05	3.79e-05	8.73e-09	3.53e-05	0.811	0.935
Prevotella_1	0.000232	7.8e-08	0.000125	0.000352	5.62e-07	0.000283	0.829	0.945
Christensenellaceae_R-7_group	0.000342	4.79e-08	9.78e-05	0.0003	2.17e-08	5.57e-05	0.837	0.945
Desulfovibrio	0.0539	0.00359	0.0268	0.0704	0.00955	0.0369	0.843	0.945
uncultured_bacterium_f_Muribaculaceae	0.054	0.00168	0.0183	0.0451	0.00204	0.0171	0.845	0.945
Bacillus	0.000401	5.11e-08	0.000101	0.000542	1.08e-06	0.000393	0.849	0.945
Romboutsia	0.142	0.012	0.049	0.106	0.0592	0.092	0.849	0.945
Muribaculum	0.000357	4.85e-08	9.85e-05	0.000415	1.42e-07	0.000142	0.854	0.945
Syntrophococcus	0.000115	3.7e-08	8.6e-05	0.000183	2.32e-07	0.000182	0.854	0.945
Cutibacterium	0.000274	9.54e-08	0.000138	0.000214	1.55e-07	0.000149	0.873	0.956
Ileibacterium	0.101	0.0209	0.0646	0.124	0.0207	0.0544	0.884	0.956
Stenotrophomonas	0.000114	1.25e-08	4.99e-05	9.13e-05	3.36e-08	6.93e-05	0.884	0.956
uncultured_bacterium_f_Clostridiales_vadinBB60_group	0.00019	4.01e-09	2.83e-05	0.000172	2.57e-08	6.06e-05	0.886	0.956
uncultured_bacterium_o_Rhodospirillales	5.55e-05	3.34e-09	2.59e-05	6.6e-05	6.19e-09	2.97e-05	0.886	0.956
Subdoligranulum	0.000183	2.6e-08	7.21e-05	0.000204	9.93e-09	3.77e-05	0.892	0.956
Parabacteroides	0.000517	3.59e-08	8.48e-05	0.000652	2.05e-06	0.000542	0.895	0.956
[Eubacterium]_brachy_group	0.000149	2.58e-08	7.18e-05	0.000129	2.12e-08	5.5e-05	0.907	0.964
Negativibacillus	6.03e-05	4.84e-09	3.11e-05	7.08e-05	1.17e-08	4.09e-05	0.911	0.964
Anaerovorax	2.98e-05	1.69e-09	1.84e-05	3.52e-05	4.53e-09	2.54e-05	0.926	0.97
Triticum_urartu	0.000181	2.78e-08	7.46e-05	0.000159	8.24e-08	0.000108	0.929	0.97
Lachnospiraceae_UCG-008	0.000222	4.4e-08	9.38e-05	0.000199	8.2e-08	0.000108	0.93	0.97
Streptococcus	0.0103	0.000115	0.0048	0.0119	0.000638	0.00955	0.937	0.972
Bacteroides	0.00154	8.07e-07	0.000402	0.00166	5.07e-06	0.000851	0.941	0.972
Staphylococcus	0.00117	1.95e-06	0.000624	0.00106	5.64e-06	0.000898	0.952	0.977
Turicibacter	0.000178	4.01e-08	8.96e-05	0.000169	4.14e-09	2.43e-05	0.955	0.977
Faecalibaculum	0.254	0.0053	0.0325	0.256	0.0164	0.0484	0.977	0.988
UBA1819	0.000222	4.01e-08	8.96e-05	0.000215	2.19e-07	0.000177	0.982	0.988
[Eubacterium]_eligens_group	0.000128	4.35e-08	9.32e-05	0.000131	8.71e-08	0.000112	0.985	0.988
Family_XIII_AD3011_group	0.000295	5.94e-08	0.000109	0.000292	1.02e-07	0.000121	0.987	0.988
Libanicoccus	8.28e-05	2.87e-08	7.58e-05	8.09e-05	4.43e-08	7.96e-05	0.988	0.988
