# Supplementary material for: Naringin Attenuates High Fat Diet Induced Non-alcoholic Fatty Liver Disease and Gut Bacterial Dysbiosis in Mice
Source: Front Microbiol. 2020 Nov 13;11:585066. doi: 10.3389/fmicb.2020.585066 (PMC7691324; doi:10.3389/fmicb.2020.585066)
Supplement: Supplementary file 6 [file Table_4.XLS]

genus	Mean(NDco)	Variance(NDco)	Std.err(NDco)	Mean(HFDco)	Variance(HFDco)	Std.err(HFDco)	P value	Q value
[Ruminococcus]_torques_group	5.48E-04	3.74E-09	3.06E-05	1.32E-05	8.26E-11	3.43E-06	1.91E-05	2.28E-03
Barnesiella	4.03E-03	2.61E-07	2.55E-04	1.48E-06	1.53E-11	1.48E-06	2.87E-05	2.28E-03
Faecalibaculum	4.43E-03	9.51E-07	4.88E-04	2.25E-01	1.96E-03	1.67E-02	3.83E-05	2.28E-03
[Eubacterium]_xylanophilum_group	4.30E-03	3.21E-07	2.83E-04	3.62E-04	6.41E-08	9.57E-05	4.78E-05	2.28E-03
Ruminococcaceae_UCG-002	4.75E-05	1.63E-10	6.39E-06	2.61E-04	1.71E-09	1.56E-05	5.74E-05	2.28E-03
Fusobacterium	2.00E-05	1.57E-10	6.27E-06	1.66E-03	1.51E-07	1.47E-04	6.70E-05	2.28E-03
Coprococcus_3	0.00E+00	0.00E+00	0.00E+00	1.64E-04	1.65E-09	1.54E-05	7.66E-05	2.28E-03
Faecalibacterium	1.19E-03	4.03E-08	1.00E-04	1.27E-04	2.28E-09	1.80E-05	8.61E-05	2.28E-03
Terrisporobacter	2.01E-05	4.28E-11	3.27E-06	5.33E-04	1.81E-08	5.09E-05	9.57E-05	2.28E-03
Agathobacter	4.46E-06	3.53E-11	2.97E-06	3.73E-04	1.00E-08	3.78E-05	1.05E-04	2.28E-03
Campylobacter	0.00E+00	0.00E+00	0.00E+00	1.27E-03	1.23E-07	1.33E-04	1.15E-04	2.28E-03
uncultured_bacterium_f_p-251-o5	0.00E+00	0.00E+00	0.00E+00	3.82E-04	1.19E-08	4.13E-05	1.29E-04	2.35E-03
Family_XIII_UCG-001	1.67E-04	1.25E-09	1.77E-05	1.64E-05	7.38E-11	3.25E-06	1.72E-04	2.83E-03
Phascolarctobacterium	7.34E-06	4.26E-11	3.26E-06	2.37E-04	5.31E-09	2.75E-05	1.82E-04	2.83E-03
Lachnospiraceae_XPB1014_group	1.30E-05	3.83E-11	3.10E-06	5.66E-04	3.77E-08	7.33E-05	2.20E-04	3.18E-03
Butyricicoccus	8.77E-04	3.35E-08	9.15E-05	1.74E-04	9.74E-09	3.73E-05	2.39E-04	3.18E-03
Clostridium_sensu_stricto_13	1.12E-05	3.22E-10	8.97E-06	2.41E-04	7.11E-09	3.19E-05	2.49E-04	3.18E-03
Sellimonas	2.04E-04	3.53E-09	2.97E-05	2.52E-06	2.00E-11	1.69E-06	2.68E-04	3.18E-03
Escherichia-Shigella	1.34E-04	2.22E-08	7.45E-05	1.04E-03	8.69E-08	1.11E-04	2.78E-04	3.18E-03
Lachnospiraceae_NK4A136_group	6.56E-02	3.33E-04	9.13E-03	8.02E-03	2.16E-05	1.75E-03	3.40E-04	3.68E-03
Lachnospira	0.00E+00	0.00E+00	0.00E+00	4.53E-05	3.76E-10	7.33E-06	3.54E-04	3.68E-03
Enterococcus	2.97E-05	1.69E-10	6.51E-06	1.21E-04	1.29E-09	1.36E-05	3.78E-04	3.75E-03
Ruminococcaceae_UCG-005	5.50E-04	1.14E-09	1.69E-05	9.55E-04	3.04E-08	6.59E-05	4.50E-04	4.17E-03
Megasphaera	1.74E-05	3.19E-10	8.92E-06	8.12E-04	1.25E-07	1.34E-04	4.59E-04	4.17E-03
Leuconostoc	5.19E-06	1.22E-11	1.74E-06	1.10E-04	2.43E-09	1.86E-05	5.41E-04	4.61E-03
Christensenellaceae_R-7_group	7.54E-05	1.90E-09	2.18E-05	4.12E-04	2.25E-08	5.67E-05	5.50E-04	4.61E-03
[Eubacterium]_eligens_group	1.81E-06	1.31E-11	1.81E-06	4.37E-05	4.19E-10	7.74E-06	6.51E-04	5.25E-03
Bacteroides	1.06E-02	3.04E-06	8.71E-04	4.24E-03	5.75E-06	9.06E-04	7.32E-04	5.70E-03
Family_XIII_AD3011_group	2.76E-04	6.24E-08	1.25E-04	1.24E-03	1.56E-07	1.49E-04	8.37E-04	6.29E-03
Prevotella_9	1.94E-05	4.15E-10	1.02E-05	1.27E-04	3.55E-09	2.25E-05	1.65E-03	1.20E-02
Streptococcus	2.45E-04	3.59E-08	9.47E-05	9.92E-04	1.63E-07	1.53E-04	2.03E-03	1.43E-02
Cutibacterium	0.00E+00	0.00E+00	0.00E+00	9.37E-06	3.80E-11	2.33E-06	2.44E-03	1.66E-02
uncultured_bacterium_f_Muribaculaceae	3.12E-01	3.71E-03	3.05E-02	1.62E-01	3.96E-03	2.38E-02	2.95E-03	1.95E-02
Subdoligranulum	1.54E-04	1.77E-09	2.10E-05	2.97E-04	7.25E-09	3.22E-05	3.81E-03	2.45E-02
Allobaculum	1.54E-01	7.04E-03	4.20E-02	1.85E-03	3.10E-07	2.10E-04	4.26E-03	2.66E-02
Dubosiella	7.76E-03	1.84E-05	2.14E-03	5.42E-02	1.14E-03	1.28E-02	4.64E-03	2.76E-02
Parvibacter	1.23E-04	4.75E-09	3.44E-05	8.60E-04	2.90E-07	2.03E-04	4.68E-03	2.76E-02
Lachnoclostridium	5.61E-03	4.97E-06	1.12E-03	1.31E-02	2.36E-05	1.84E-03	5.30E-03	3.04E-02
Anaerovorax	2.56E-05	1.12E-10	5.29E-06	2.22E-04	2.27E-08	5.70E-05	5.75E-03	3.21E-02
Parasutterella	7.73E-03	9.83E-06	1.57E-03	2.08E-03	2.78E-06	6.30E-04	6.73E-03	3.67E-02
Alloprevotella	4.80E-02	8.08E-04	1.42E-02	9.93E-04	5.70E-08	9.02E-05	7.30E-03	3.88E-02
uncultured_bacterium_f_Erysipelotrichaceae	4.40E-04	6.89E-08	1.31E-04	1.10E-03	1.85E-07	1.63E-04	9.29E-03	4.82E-02
Alcaligenes	6.51E-06	8.71E-13	4.67E-07	1.79E-05	9.19E-11	3.62E-06	1.01E-02	5.10E-02
Sphingobacterium	6.10E-05	1.24E-11	1.76E-06	3.62E-05	4.57E-10	8.08E-06	1.22E-02	5.88E-02
Mitsuokella	1.81E-06	1.31E-11	1.81E-06	1.26E-05	6.81E-11	3.12E-06	1.23E-02	5.88E-02
Harryflintia	1.95E-05	1.61E-10	6.34E-06	2.30E-04	3.42E-08	6.99E-05	1.24E-02	5.88E-02
Lactococcus	9.03E-05	2.52E-10	7.94E-06	6.27E-04	2.29E-07	1.81E-04	1.32E-02	6.12E-02
Coriobacteriaceae_UCG-002	1.01E-02	3.41E-05	2.92E-03	7.70E-02	3.54E-03	2.25E-02	1.36E-02	6.17E-02
uncultured_bacterium_o_Mollicutes_RF39	3.43E-04	1.93E-08	6.95E-05	1.16E-04	1.14E-08	4.04E-05	1.76E-02	7.76E-02
Anaerocolumna	8.08E-06	9.72E-12	1.56E-06	4.12E-05	9.52E-10	1.17E-05	1.79E-02	7.76E-02
Gemella	1.54E-04	3.54E-09	2.97E-05	7.99E-04	3.64E-07	2.28E-04	1.81E-02	7.76E-02
[Eubacterium]_nodatum_group	4.15E-04	9.97E-08	1.58E-04	1.57E-03	1.02E-06	3.83E-04	1.96E-02	8.22E-02
Negativibacillus	2.69E-05	2.29E-10	7.57E-06	3.66E-04	1.06E-07	1.23E-04	2.12E-02	8.72E-02
Ruminococcaceae_UCG-009	2.41E-04	1.99E-09	2.23E-05	1.50E-03	1.68E-06	4.90E-04	2.99E-02	1.21E-01
Muribaculum	9.82E-03	3.29E-05	2.87E-03	2.39E-03	2.98E-06	6.53E-04	3.17E-02	1.26E-01
Buttiauxella	2.47E-05	3.82E-11	3.09E-06	1.36E-05	7.07E-11	3.18E-06	3.29E-02	1.28E-01
CAG-873	0.00E+00	0.00E+00	0.00E+00	7.28E-06	6.10E-11	2.95E-06	3.52E-02	1.35E-01
UBA1819	1.11E-04	9.68E-09	4.92E-05	6.05E-04	2.80E-07	2.00E-04	4.03E-02	1.49E-01
uncultured_bacterium_f_Peptococcaceae	1.10E-03	2.37E-08	7.69E-05	6.70E-04	1.82E-07	1.61E-04	4.04E-02	1.49E-01
Ruminococcaceae_UCG-013	2.05E-03	2.01E-06	7.08E-04	3.61E-04	4.03E-08	7.59E-05	4.21E-02	1.53E-01
Haliangium	8.07E-06	3.77E-11	3.07E-06	1.77E-05	5.15E-11	2.71E-06	4.29E-02	1.53E-01
Serratia	7.71E-04	3.38E-08	9.20E-05	4.06E-04	1.22E-07	1.32E-04	4.97E-02	1.73E-01
Oscillibacter	1.79E-03	3.25E-07	2.85E-04	5.79E-03	2.12E-05	1.74E-03	5.00E-02	1.73E-01
uncultured_bacterium_o_Gastranaerophilales	4.01E-03	5.46E-06	1.17E-03	1.19E-03	1.49E-06	4.61E-04	5.16E-02	1.76E-01
uncultured_bacterium_f_Christensenellaceae	7.42E-05	3.79E-09	3.08E-05	2.23E-04	2.52E-08	6.00E-05	5.63E-02	1.89E-01
Odoribacter	2.47E-03	9.81E-06	1.57E-03	1.08E-02	8.43E-05	3.47E-03	5.81E-02	1.92E-01
uncultured_bacterium_o_Rhodospirillales	1.00E-03	5.69E-07	3.77E-04	1.71E-04	3.08E-08	6.63E-05	6.01E-02	1.95E-01
uncultured_bacterium_c_KD4-96	6.20E-05	1.79E-10	6.69E-06	8.45E-05	4.84E-10	8.31E-06	6.56E-02	2.10E-01
Romboutsia	1.55E-03	5.17E-08	1.14E-04	3.57E-02	2.01E-03	1.70E-02	7.64E-02	2.41E-01
Succinivibrio	3.62E-06	1.75E-11	2.09E-06	1.01E-05	4.51E-11	2.54E-06	8.15E-02	2.54E-01
Prevotellaceae_UCG-001	6.33E-03	4.24E-05	3.26E-03	6.05E-05	6.39E-10	9.56E-06	8.78E-02	2.70E-01
Ruminococcus_2	3.75E-05	1.36E-10	5.84E-06	2.13E-05	2.67E-10	6.17E-06	9.14E-02	2.77E-01
Arthrobacter	8.79E-05	3.15E-10	8.87E-06	1.59E-04	9.51E-09	3.69E-05	9.61E-02	2.87E-01
Bifidobacterium	2.94E-03	4.35E-06	1.04E-03	1.05E-02	1.11E-04	3.98E-03	1.02E-01	2.97E-01
Corynebacterium	1.01E-05	6.84E-11	4.14E-06	3.98E-05	1.72E-09	1.57E-05	1.02E-01	2.97E-01
Intestinimonas	2.64E-03	5.42E-07	3.68E-04	4.03E-03	3.15E-06	6.71E-04	1.05E-01	3.01E-01
Ruminiclostridium_6	4.14E-04	1.63E-07	2.02E-04	5.37E-05	3.21E-10	6.78E-06	1.09E-01	3.08E-01
Nitrospira	2.61E-05	8.53E-10	1.46E-05	7.79E-05	4.57E-09	2.56E-05	1.13E-01	3.16E-01
Marvinbryantia	1.91E-03	3.90E-06	9.87E-04	2.19E-04	1.05E-08	3.88E-05	1.22E-01	3.27E-01
Ruminococcaceae_UCG-004	9.51E-05	1.95E-08	6.98E-05	4.42E-04	2.55E-07	1.91E-04	1.22E-01	3.27E-01
Dorea	6.02E-06	1.95E-11	2.21E-06	1.33E-04	3.85E-08	7.42E-05	1.23E-01	3.27E-01
Ruminiclostridium_9	3.58E-03	4.85E-07	3.48E-04	6.59E-03	2.09E-05	1.73E-03	1.23E-01	3.27E-01
Massilia	6.02E-05	7.14E-11	4.23E-06	4.43E-05	4.84E-10	8.31E-06	1.24E-01	3.27E-01
Ruminiclostridium_5	1.56E-03	6.47E-07	4.02E-04	2.67E-03	1.92E-06	5.24E-04	1.27E-01	3.30E-01
Prevotella_1	3.90E-05	4.03E-10	1.00E-05	8.88E-05	5.66E-09	2.84E-05	1.34E-01	3.44E-01
Devosia	4.74E-05	2.55E-10	7.99E-06	7.11E-05	1.05E-09	1.23E-05	1.43E-01	3.62E-01
Ellin6067	1.07E-05	1.80E-11	2.12E-06	1.47E-05	1.32E-11	1.37E-06	1.49E-01	3.75E-01
uncultured_bacterium_f_Chitinophagaceae	9.69E-05	1.31E-09	1.81E-05	6.22E-05	1.17E-09	1.29E-05	1.57E-01	3.86E-01
Bilophila	5.14E-04	2.51E-07	2.51E-04	3.38E-03	2.33E-05	1.82E-03	1.58E-01	3.86E-01
Globicatella	0.00E+00	0.00E+00	0.00E+00	2.86E-05	2.38E-09	1.84E-05	1.60E-01	3.86E-01
Megamonas	3.15E-05	1.74E-10	6.59E-06	2.02E-05	7.03E-11	3.17E-06	1.61E-01	3.86E-01
Ruminiclostridium	1.18E-03	1.84E-07	2.15E-04	3.87E-03	2.14E-05	1.75E-03	1.66E-01	3.93E-01
Lachnospiraceae_UCG-006	2.31E-03	5.78E-06	1.20E-03	4.63E-03	6.12E-06	9.35E-04	1.69E-01	3.96E-01
Reyranella	2.35E-05	2.30E-10	7.58E-06	3.64E-05	1.08E-10	3.92E-06	1.71E-01	3.98E-01
agricultural_soil_bacterium_SC-I-84	9.64E-05	2.50E-09	2.50E-05	5.87E-05	2.68E-10	6.18E-06	1.84E-01	4.23E-01
Rhodoplanes	3.62E-06	5.23E-11	3.62E-06	1.18E-05	1.34E-10	4.37E-06	1.89E-01	4.28E-01
GCA-900066575	2.35E-03	1.13E-06	5.30E-04	1.46E-03	6.92E-07	3.14E-04	1.91E-01	4.29E-01
uncultured_bacterium_o_IMCC26256	8.62E-05	3.23E-09	2.84E-05	4.27E-05	1.09E-09	1.25E-05	2.03E-01	4.52E-01
Enterorhabdus	2.23E-03	1.90E-06	6.89E-04	3.54E-03	3.10E-06	6.65E-04	2.13E-01	4.65E-01
Ruminococcus_1	7.39E-04	1.09E-06	5.23E-04	2.10E-05	9.19E-11	3.62E-06	2.13E-01	4.65E-01
Tyzzerella	3.40E-04	1.32E-08	5.75E-05	8.91E-04	1.14E-06	4.03E-04	2.20E-01	4.76E-01
Granulicella	7.00E-06	3.52E-11	2.97E-06	1.22E-05	5.16E-11	2.72E-06	2.45E-01	5.24E-01
Staphylococcus	3.78E-04	1.65E-07	2.03E-04	1.25E-04	2.76E-08	6.28E-05	2.80E-01	5.92E-01
Lachnospiraceae_UCG-008	3.88E-05	9.50E-10	1.54E-05	7.00E-04	2.20E-06	5.61E-04	2.83E-01	5.94E-01
Libanicoccus	1.81E-06	1.31E-11	1.81E-06	0.00E+00	0.00E+00	0.00E+00	3.04E-01	6.25E-01
[Eubacterium]_coprostanoligenes_group	7.25E-03	9.83E-05	4.96E-03	1.61E-03	2.36E-06	5.80E-04	3.05E-01	6.25E-01
Rikenellaceae_RC9_gut_group	2.32E-05	1.57E-10	6.26E-06	3.37E-03	6.21E-05	2.98E-03	3.07E-01	6.25E-01
Anaerotruncus	5.89E-04	7.49E-08	1.37E-04	9.68E-04	7.09E-07	3.18E-04	3.22E-01	6.48E-01
Facklamia	7.83E-06	3.56E-12	9.43E-07	3.97E-06	8.21E-11	3.42E-06	3.24E-01	6.48E-01
Jatrophihabitans	1.92E-04	5.33E-09	3.65E-05	1.44E-04	4.35E-09	2.49E-05	3.27E-01	6.48E-01
Ruminococcaceae_UCG-003	2.15E-04	2.68E-08	8.18E-05	1.23E-04	4.69E-09	2.59E-05	3.32E-01	6.52E-01
Desulfovibrio	5.08E-03	1.28E-05	1.79E-03	8.63E-03	5.84E-05	2.89E-03	3.46E-01	6.69E-01
Ochrobactrum	1.16E-04	1.49E-09	1.93E-05	8.63E-05	3.04E-09	2.08E-05	3.54E-01	6.69E-01
Defluviitaleaceae_UCG-011	4.04E-04	6.15E-07	3.92E-04	3.07E-06	1.78E-11	1.60E-06	3.59E-01	6.69E-01
uncultured_bacterium_f_Xanthobacteraceae	1.17E-04	4.18E-10	1.02E-05	1.04E-04	4.88E-10	8.35E-06	3.61E-01	6.69E-01
Atopostipes	1.64E-05	7.89E-10	1.40E-05	1.94E-06	2.63E-11	1.94E-06	3.62E-01	6.69E-01
Parabacteroides	2.64E-03	2.13E-06	7.29E-04	1.70E-03	2.33E-06	5.77E-04	3.64E-01	6.69E-01
uncultured_bacterium_f_Clostridiales_vadinBB60_group	1.30E-04	5.47E-09	3.70E-05	1.93E-04	1.75E-08	5.00E-05	3.65E-01	6.69E-01
[Eubacterium]_fissicatena_group	8.67E-04	1.82E-06	6.75E-04	1.65E-04	1.75E-07	1.58E-04	3.66E-01	6.69E-01
Microbacterium	7.13E-05	5.30E-10	1.15E-05	8.52E-05	4.25E-10	7.79E-06	3.71E-01	6.69E-01
Collinsella	5.43E-06	4.81E-11	3.47E-06	2.48E-06	2.20E-11	1.77E-06	3.77E-01	6.69E-01
Candidatus_Udaeobacter	1.12E-05	5.62E-11	3.75E-06	6.63E-06	5.03E-11	2.68E-06	3.78E-01	6.69E-01
Bradyrhizobium	1.33E-04	1.36E-09	1.84E-05	1.12E-04	7.31E-10	1.02E-05	3.79E-01	6.69E-01
Lactobacillus	3.34E-02	2.00E-03	2.24E-02	1.09E-02	1.22E-04	4.18E-03	3.81E-01	6.69E-01
Mucispirillum	3.11E-04	7.92E-09	4.45E-05	9.84E-04	3.25E-06	6.81E-04	3.83E-01	6.69E-01
Burkholderia-Caballeronia-Paraburkholderia	8.30E-05	1.11E-09	1.67E-05	6.35E-05	8.87E-10	1.13E-05	3.94E-01	6.82E-01
DNF00809	1.63E-05	1.71E-10	6.54E-06	2.91E-05	9.62E-10	1.17E-05	4.01E-01	6.88E-01
Paraprevotella	1.18E-04	5.36E-08	1.16E-04	8.86E-06	4.24E-10	7.79E-06	4.10E-01	6.98E-01
Brevundimonas	2.99E-05	1.28E-10	5.66E-06	3.94E-05	5.22E-10	8.63E-06	4.21E-01	7.07E-01
Ruminococcaceae_UCG-014	1.55E-02	3.02E-04	8.68E-03	7.40E-03	1.80E-05	1.60E-03	4.24E-01	7.07E-01
uncultured_bacterium_f_Ruminococcaceae	2.42E-02	3.37E-04	9.18E-03	1.51E-02	9.13E-05	3.61E-03	4.25E-01	7.07E-01
Lachnospiraceae_FCS020_group	6.14E-04	1.08E-07	1.64E-04	8.21E-04	2.14E-07	1.75E-04	4.53E-01	7.49E-01
Acidothermus	1.01E-05	1.65E-10	6.42E-06	4.49E-06	2.30E-11	1.81E-06	4.63E-01	7.59E-01
uncultured_bacterium_f_67-14	1.28E-05	9.48E-11	4.87E-06	8.58E-06	2.51E-11	1.89E-06	4.87E-01	7.83E-01
uncultured_bacterium_f_Desulfovibrionaceae	6.03E-03	4.23E-05	3.25E-03	1.23E-02	3.61E-04	7.18E-03	4.91E-01	7.83E-01
Roseburia	8.01E-03	2.79E-05	2.64E-03	1.14E-02	8.31E-05	3.45E-03	5.01E-01	7.83E-01
Dialister	3.13E-06	1.37E-11	1.85E-06	5.46E-06	3.82E-11	2.34E-06	5.02E-01	7.83E-01
Ileibacterium	4.42E-02	6.99E-03	4.18E-02	8.81E-02	1.00E-02	3.79E-02	5.03E-01	7.83E-01
ASF356	2.64E-04	1.07E-07	1.64E-04	1.22E-04	4.67E-08	8.17E-05	5.06E-01	7.83E-01
Ruminococcaceae_NK4A214_group	6.68E-04	3.67E-08	9.58E-05	9.13E-04	6.37E-07	3.02E-04	5.06E-01	7.83E-01
Rhodanobacter	1.64E-04	4.26E-09	3.26E-05	1.35E-04	2.50E-09	1.89E-05	5.07E-01	7.83E-01
uncultured_bacterium	2.52E-04	1.65E-09	2.03E-05	2.93E-04	1.75E-08	5.00E-05	5.14E-01	7.89E-01
Acinetobacter	3.63E-05	3.07E-11	2.77E-06	4.34E-05	5.97E-10	9.23E-06	5.26E-01	7.98E-01
uncultured_bacterium_f_Burkholderiaceae	5.97E-05	3.25E-09	2.85E-05	9.06E-05	6.57E-09	3.06E-05	5.27E-01	7.98E-01
Ruminococcaceae_UCG-010	3.29E-04	1.59E-08	6.30E-05	2.57E-04	4.34E-08	7.87E-05	5.43E-01	8.16E-01
Bacillus	1.52E-04	2.78E-09	2.64E-05	1.82E-04	8.35E-09	3.45E-05	5.54E-01	8.27E-01
Syntrophococcus	0.00E+00	0.00E+00	0.00E+00	1.96E-06	1.12E-11	1.26E-06	5.58E-01	8.28E-01
uncultured_bacterium_o_KF-JG30-C25	4.00E-04	1.48E-07	1.92E-04	2.63E-04	2.89E-08	6.43E-05	5.65E-01	8.32E-01
Prevotella_7	2.64E-05	9.95E-10	1.58E-05	1.50E-05	3.07E-10	6.62E-06	5.72E-01	8.36E-01
Erysipelatoclostridium	3.67E-04	2.58E-09	2.54E-05	9.54E-04	5.47E-06	8.84E-04	5.75E-01	8.36E-01
Candidatus_Solibacter	1.09E-04	9.36E-10	1.53E-05	9.61E-05	1.24E-09	1.33E-05	5.85E-01	8.41E-01
Rothia	3.38E-06	1.54E-11	1.96E-06	1.26E-06	4.66E-12	8.16E-07	5.90E-01	8.41E-01
Chujaibacter	7.62E-04	1.82E-07	2.13E-04	6.04E-04	1.13E-07	1.27E-04	5.92E-01	8.41E-01
Enteractinococcus	1.17E-04	5.24E-08	1.14E-04	4.27E-05	4.33E-09	2.49E-05	5.94E-01	8.41E-01
Acidiphilium	1.27E-04	1.35E-08	5.80E-05	8.81E-05	4.43E-09	2.52E-05	6.01E-01	8.42E-01
uncultured_bacterium_f_Micropepsaceae	8.74E-05	4.62E-10	1.07E-05	7.76E-05	9.75E-10	1.18E-05	6.06E-01	8.42E-01
Peptococcus	7.45E-05	2.24E-09	2.37E-05	9.95E-05	7.89E-09	3.36E-05	6.07E-01	8.42E-01
Jeotgalicoccus	3.87E-05	3.09E-09	2.78E-05	1.97E-05	1.57E-09	1.50E-05	6.11E-01	8.43E-01
uncultured_bacterium_f_Acetobacteraceae	8.79E-05	1.12E-09	1.67E-05	7.48E-05	1.40E-09	1.42E-05	6.15E-01	8.43E-01
Pseudogracilibacillus	4.39E-05	6.99E-09	4.18E-05	1.84E-05	7.21E-10	1.02E-05	6.18E-01	8.43E-01
Caenimonas	2.60E-05	9.79E-11	4.95E-06	3.11E-05	3.98E-10	7.54E-06	6.37E-01	8.62E-01
Pseudolabrys	5.18E-05	2.07E-10	7.19E-06	5.69E-05	2.55E-10	6.03E-06	6.52E-01	8.69E-01
Gordonibacter	6.12E-05	1.02E-09	1.59E-05	9.28E-05	2.28E-08	5.70E-05	6.54E-01	8.69E-01
Candidatus_Arthromitus	5.08E-05	2.62E-09	2.56E-05	9.17E-05	3.69E-08	7.26E-05	6.56E-01	8.69E-01
Candidatus_Koribacter	1.53E-05	1.61E-10	6.35E-06	1.93E-05	1.14E-10	4.03E-06	6.60E-01	8.69E-01
Candidatus_Saccharimonas	7.87E-03	5.87E-05	3.83E-03	5.79E-03	9.80E-06	1.18E-03	6.64E-01	8.69E-01
Oribacterium	1.09E-05	1.92E-10	6.93E-06	1.52E-05	1.85E-10	5.14E-06	6.70E-01	8.69E-01
Corynebacterium_1	5.16E-05	5.65E-09	3.76E-05	3.14E-05	1.44E-09	1.44E-05	6.74E-01	8.69E-01
Brachyspira	1.81E-06	1.31E-11	1.81E-06	3.84E-06	5.06E-11	2.69E-06	6.75E-01	8.69E-01
Turicibacter	2.89E-04	1.17E-07	1.71E-04	3.82E-04	3.65E-08	7.22E-05	6.78E-01	8.69E-01
Terrabacter	3.53E-05	3.02E-10	8.70E-06	3.07E-05	1.18E-10	4.10E-06	6.84E-01	8.72E-01
Sporosarcina	1.27E-04	5.76E-08	1.20E-04	6.68E-05	2.00E-08	5.35E-05	6.99E-01	8.87E-01
Paenibacillus	5.43E-06	1.18E-10	5.43E-06	4.32E-06	4.58E-11	2.56E-06	7.06E-01	8.89E-01
Lysinibacillus	2.77E-05	1.21E-09	1.74E-05	3.72E-05	1.41E-09	1.42E-05	7.24E-01	8.97E-01
Roseiarcus	7.59E-06	3.04E-11	2.76E-06	9.59E-06	1.03E-10	3.83E-06	7.24E-01	8.97E-01
Streptomyces	6.18E-05	3.48E-10	9.32E-06	5.53E-05	1.06E-09	1.23E-05	7.24E-01	8.97E-01
Enterobacter	2.16E-04	1.60E-09	2.00E-05	2.06E-04	2.16E-09	1.76E-05	7.41E-01	9.08E-01
Stenotrophomonas	2.05E-05	2.06E-10	7.18E-06	1.75E-05	3.03E-11	2.08E-06	7.41E-01	9.08E-01
[Eubacterium]_brachy_group	2.02E-04	9.56E-09	4.89E-05	2.35E-04	4.07E-08	7.62E-05	7.63E-01	9.27E-01
Acidipila	1.31E-04	6.77E-09	4.12E-05	1.13E-04	6.11E-09	2.96E-05	7.66E-01	9.27E-01
Mesorhizobium	4.33E-05	1.42E-10	5.96E-06	4.61E-05	2.00E-10	5.35E-06	7.69E-01	9.27E-01
Pseudomonas	3.20E-04	2.71E-09	2.60E-05	3.35E-04	8.08E-09	3.40E-05	7.76E-01	9.30E-01
Cetobacterium	1.39E-05	1.17E-10	5.41E-06	1.61E-05	1.24E-10	4.21E-06	7.82E-01	9.32E-01
uncultured_bacterium_f_Lachnospiraceae	2.76E-02	1.66E-04	6.44E-03	2.43E-02	5.45E-04	8.82E-03	8.04E-01	9.44E-01
Leucobacter	2.91E-05	3.46E-10	9.31E-06	2.60E-05	1.44E-10	4.53E-06	8.05E-01	9.44E-01
uncultured_bacterium_f_ML635J-40_aquatic_group	1.26E-04	3.05E-10	8.73E-06	1.15E-04	1.00E-08	3.78E-05	8.10E-01	9.44E-01
Triticum_urartu	5.82E-05	1.98E-10	7.03E-06	5.48E-05	6.80E-10	9.85E-06	8.13E-01	9.44E-01
Phenylobacterium	1.28E-05	2.49E-11	2.50E-06	1.40E-05	9.86E-11	3.75E-06	8.14E-01	9.44E-01
Akkermansia	6.69E-02	5.87E-03	3.83E-02	8.36E-02	1.83E-02	5.11E-02	8.25E-01	9.46E-01
Occallatibacter	5.81E-05	4.94E-10	1.11E-05	5.42E-05	7.27E-10	1.02E-05	8.25E-01	9.46E-01
A2	2.22E-03	5.76E-06	1.20E-03	1.90E-03	2.30E-06	5.73E-04	8.40E-01	9.59E-01
Alistipes	2.25E-02	6.58E-05	4.05E-03	2.03E-02	5.77E-04	9.08E-03	8.51E-01	9.66E-01
Bryobacter	7.68E-05	3.37E-10	9.17E-06	8.15E-05	2.82E-09	2.01E-05	8.58E-01	9.69E-01
Lysinimonas	7.42E-05	1.67E-09	2.05E-05	6.98E-05	7.57E-10	1.04E-05	8.71E-01	9.73E-01
Methylobacterium	1.05E-04	2.37E-08	7.69E-05	1.21E-04	1.15E-08	4.06E-05	8.73E-01	9.73E-01
uncultured_bacterium_f_Caulobacteraceae	1.43E-05	6.00E-11	3.87E-06	1.54E-05	1.46E-10	4.57E-06	8.81E-01	9.73E-01
uncultured_bacterium_o_Subgroup_2	5.27E-05	2.05E-09	2.26E-05	5.69E-05	5.33E-10	8.73E-06	8.82E-01	9.73E-01
Mycobacterium	1.77E-05	9.34E-11	4.83E-06	1.86E-05	5.45E-11	2.79E-06	8.87E-01	9.73E-01
uncultured_bacterium_o_Gaiellales	1.25E-04	6.11E-10	1.24E-05	1.29E-04	3.56E-09	2.26E-05	8.89E-01	9.73E-01
uncultured_bacterium_f_Eggerthellaceae	2.34E-04	9.41E-08	1.53E-04	2.10E-04	8.02E-09	3.39E-05	8.94E-01	9.74E-01
Clostridium_sensu_stricto_1	2.83E-03	2.52E-05	2.51E-03	3.28E-03	2.62E-05	1.94E-03	9.01E-01	9.74E-01
Acidibacter	6.75E-06	6.14E-11	3.92E-06	7.42E-06	7.63E-11	3.30E-06	9.08E-01	9.74E-01
Rikenella	2.52E-03	3.54E-06	9.41E-04	2.90E-03	5.41E-05	2.78E-03	9.08E-01	9.74E-01
Lachnospiraceae_UCG-001	4.75E-04	9.17E-08	1.51E-04	4.51E-04	9.59E-08	1.17E-04	9.12E-01	9.74E-01
Conexibacter	2.28E-05	2.74E-10	8.27E-06	2.40E-05	2.82E-10	6.35E-06	9.16E-01	9.74E-01
Helicobacter	6.34E-03	1.17E-05	1.71E-03	6.91E-03	1.73E-04	4.97E-03	9.22E-01	9.74E-01
Allorhizobium-Neorhizobium-Pararhizobium-Rhizobium	1.18E-04	7.31E-10	1.35E-05	1.20E-04	2.14E-09	1.75E-05	9.27E-01	9.74E-01
uncultured_bacterium_o_Acidobacteriales	1.25E-04	1.08E-09	1.64E-05	1.28E-04	3.42E-09	2.21E-05	9.29E-01	9.74E-01
Hymenobacter	6.88E-05	5.27E-09	3.63E-05	6.54E-05	2.91E-09	2.04E-05	9.41E-01	9.77E-01
Sphingomonas	9.83E-04	2.48E-07	2.49E-04	1.00E-03	1.81E-07	1.61E-04	9.46E-01	9.77E-01
Nicotiana_otophora	2.07E-03	6.91E-08	1.31E-04	2.05E-03	2.84E-07	2.02E-04	9.48E-01	9.77E-01
Blautia	3.88E-03	2.61E-05	2.55E-03	4.07E-03	1.04E-05	1.22E-03	9.51E-01	9.77E-01
Novosphingobium	3.52E-05	4.27E-11	3.27E-06	3.56E-05	2.83E-10	6.36E-06	9.55E-01	9.77E-01
uncultured_bacterium_p_WPS-2	2.10E-05	2.38E-10	7.72E-06	2.04E-05	5.14E-10	8.57E-06	9.62E-01	9.79E-01
Edaphobacter	3.13E-06	1.37E-11	1.85E-06	3.84E-06	4.47E-11	2.53E-06	1.00E+00	1.00E+00
Prevotellaceae_NK3B31_group	0.00E+00	0.00E+00	0.00E+00	4.93E-07	1.70E-12	4.93E-07	1.00E+00	1.00E+00
Treponema_2	0.00E+00	0.00E+00	0.00E+00	1.74E-06	2.11E-11	1.74E-06	1.00E+00	1.00E+00
uncultured_bacterium_o_Saccharimonadales	0.00E+00	0.00E+00	0.00E+00	4.93E-07	1.70E-12	4.93E-07	1.00E+00	1.00E+00
