# Supplementary material for: Naringin Attenuates High Fat Diet Induced Non-alcoholic Fatty Liver Disease and Gut Bacterial Dysbiosis in Mice
Source: Front Microbiol. 2020 Nov 13;11:585066. doi: 10.3389/fmicb.2020.585066 (PMC7691324; doi:10.3389/fmicb.2020.585066)
Supplement: Supplementary file 7 [file Table_5.XLS]

genus	Mean(NDil)	Variance(NDil)	Std.err(NDil)	Mean(HFDil)	Variance(HFDil)	Std.err(HFDil)	P value	Q value
Phascolarctobacterium	8.22E-06	5.89E-11	3.84E-06	3.14E-04	8.65E-09	3.52E-05	1.83E-05	4.00E-03
uncultured_bacterium_f_p-251-o5	1.87E-06	4.76E-12	1.09E-06	2.12E-04	4.44E-09	2.52E-05	4.13E-05	4.50E-03
Clostridium_sensu_stricto_13	1.09E-05	1.53E-11	1.96E-06	1.39E-04	2.47E-09	1.88E-05	9.17E-05	6.50E-03
Coprococcus_3	2.94E-06	1.53E-11	1.96E-06	1.46E-04	3.58E-09	2.26E-05	1.19E-04	6.50E-03
Campylobacter	1.98E-06	5.25E-12	1.15E-06	5.92E-04	7.84E-08	1.06E-04	2.20E-04	9.60E-03
Faecalibaculum	6.97E-03	1.67E-05	2.04E-03	2.56E-01	1.64E-02	4.84E-02	3.76E-04	1.27E-02
Agathobacter	5.24E-06	1.98E-11	2.22E-06	1.64E-04	7.15E-09	3.20E-05	4.31E-04	1.27E-02
Rikenellaceae_RC9_gut_group	6.12E-05	5.86E-09	3.83E-05	5.10E-04	5.13E-08	8.56E-05	4.68E-04	1.27E-02
Christensenellaceae_R-7_group	5.03E-05	2.43E-10	7.80E-06	3.00E-04	2.17E-08	5.57E-05	5.78E-04	1.40E-02
Terrisporobacter	3.68E-05	2.31E-10	7.60E-06	3.74E-04	4.40E-08	7.93E-05	8.76E-04	1.91E-02
Subdoligranulum	5.30E-05	6.78E-12	1.30E-06	2.04E-04	9.93E-09	3.77E-05	1.20E-03	2.37E-02
Dorea	4.41E-06	1.73E-11	2.08E-06	5.06E-05	1.10E-09	1.25E-05	2.03E-03	3.68E-02
Gordonibacter	2.29E-04	1.06E-08	5.14E-05	3.87E-05	5.26E-09	2.74E-05	3.70E-03	6.06E-02
Leuconostoc	4.04E-05	7.72E-10	1.39E-05	1.63E-04	8.61E-09	3.51E-05	3.89E-03	6.06E-02
Lachnospiraceae_XPB1014_group	1.42E-05	1.16E-10	5.37E-06	1.79E-04	1.94E-08	5.27E-05	4.92E-03	7.15E-02
[Ruminococcus]_torques_group	2.35E-04	2.20E-08	7.42E-05	7.10E-06	1.69E-11	1.56E-06	5.26E-03	7.15E-02
Ruminococcaceae_NK4A214_group	1.12E-04	2.46E-09	2.48E-05	2.29E-04	6.14E-09	2.96E-05	5.57E-03	7.15E-02
Barnesiella	9.56E-04	4.13E-07	3.21E-04	1.60E-06	3.99E-12	7.55E-07	6.18E-03	7.45E-02
uncultured_bacterium_f_Erysipelotrichaceae	1.82E-04	4.90E-08	1.11E-04	7.58E-04	1.81E-07	1.61E-04	6.49E-03	7.45E-02
Sellimonas	1.72E-04	1.41E-08	5.95E-05	0.00E+00	0.00E+00	0.00E+00	7.28E-03	7.94E-02
Allobaculum	3.68E-01	7.24E-02	1.35E-01	2.24E-03	2.87E-06	6.41E-04	1.02E-02	1.02E-01
Butyricicoccus	4.03E-04	6.26E-08	1.25E-04	6.03E-05	1.29E-09	1.36E-05	1.03E-02	1.02E-01
Faecalibacterium	9.75E-04	4.02E-07	3.17E-04	1.65E-04	4.75E-09	2.60E-05	1.47E-02	1.40E-01
Candidatus_Arthromitus	1.08E-03	7.61E-07	4.36E-04	1.04E-05	1.23E-10	4.19E-06	1.78E-02	1.62E-01
uncultured_bacterium_f_Muribaculaceae	1.98E-01	1.62E-02	6.37E-02	4.51E-02	2.04E-03	1.71E-02	2.30E-02	2.00E-01
Harryflintia	1.04E-05	4.60E-11	3.39E-06	3.86E-05	1.00E-09	1.20E-05	2.57E-02	2.16E-01
Ruminococcus_1	1.27E-04	1.20E-08	5.47E-05	7.28E-06	3.11E-11	2.11E-06	2.97E-02	2.40E-01
Marvinbryantia	4.65E-04	9.79E-08	1.56E-04	1.15E-04	1.18E-08	4.10E-05	3.18E-02	2.47E-01
uncultured_bacterium_f_Caulobacteraceae	8.13E-06	4.66E-11	3.41E-06	2.03E-05	1.53E-10	4.68E-06	3.67E-02	2.76E-01
Lachnospiraceae_NK4A136_group	8.43E-03	3.67E-05	3.03E-03	2.06E-03	1.07E-06	3.92E-04	3.91E-02	2.84E-01
Megamonas	1.04E-03	4.58E-07	3.38E-04	2.24E-04	2.86E-07	2.02E-04	4.16E-02	2.93E-01
Conexibacter	7.12E-06	8.88E-11	4.71E-06	2.15E-05	1.92E-10	5.24E-06	4.34E-02	2.96E-01
Dubosiella	1.88E-02	1.38E-04	5.88E-03	4.48E-02	9.53E-04	1.17E-02	4.85E-02	3.20E-01
Pseudolabrys	3.14E-05	5.81E-11	3.81E-06	4.63E-05	3.06E-10	6.61E-06	5.13E-02	3.21E-01
Turicibacter	2.29E-03	4.74E-06	1.09E-03	1.69E-04	4.14E-09	2.43E-05	5.23E-02	3.21E-01
Serratia	3.33E-05	1.08E-09	1.64E-05	2.76E-04	1.08E-07	1.24E-04	5.30E-02	3.21E-01
Bilophila	8.76E-05	3.77E-10	9.71E-06	1.67E-03	4.92E-06	8.38E-04	5.78E-02	3.35E-01
Allorhizobium-Neorhizobium-Pararhizobium-Rhizobium	6.26E-05	1.47E-10	6.06E-06	1.20E-04	6.29E-09	3.00E-05	5.84E-02	3.35E-01
Ruminococcaceae_UCG-004	4.44E-06	4.37E-11	3.31E-06	1.40E-05	1.18E-10	4.11E-06	6.57E-02	3.67E-01
Nitrospira	8.94E-05	1.52E-09	1.95E-05	4.80E-05	1.04E-09	1.22E-05	6.80E-02	3.71E-01
Family_XIII_AD3011_group	7.11E-05	4.17E-09	3.23E-05	2.92E-04	1.02E-07	1.21E-04	7.29E-02	3.85E-01
Odoribacter	1.61E-04	1.02E-08	5.06E-05	8.33E-04	1.01E-06	3.80E-04	7.42E-02	3.85E-01
Lachnospiraceae_UCG-008	1.13E-05	4.10E-11	3.20E-06	1.99E-04	8.20E-08	1.08E-04	7.71E-02	3.91E-01
Muribaculum	3.16E-03	1.02E-05	1.60E-03	4.15E-04	1.42E-07	1.42E-04	8.02E-02	3.97E-01
Ruminococcaceae_UCG-002	2.56E-05	4.88E-11	3.49E-06	2.59E-04	1.35E-07	1.39E-04	8.43E-02	4.05E-01
Erysipelatoclostridium	4.63E-04	9.91E-08	1.57E-04	1.46E-04	7.78E-08	1.05E-04	8.55E-02	4.05E-01
Granulicella	3.49E-06	7.48E-12	1.37E-06	7.10E-06	2.00E-11	1.69E-06	8.83E-02	4.09E-01
Ruminiclostridium_6	9.29E-05	5.60E-09	3.74E-05	3.21E-05	7.31E-10	1.02E-05	1.04E-01	4.52E-01
Chujaibacter	2.78E-04	5.78E-09	3.80E-05	4.60E-04	8.50E-08	1.10E-04	1.05E-01	4.52E-01
Lachnoclostridium	2.14E-03	1.39E-06	5.89E-04	6.38E-03	4.99E-05	2.67E-03	1.07E-01	4.52E-01
Ruminococcaceae_UCG-010	4.58E-05	7.89E-10	1.40E-05	2.38E-05	5.20E-11	2.73E-06	1.09E-01	4.52E-01
Rhodanobacter	7.50E-05	3.35E-10	9.15E-06	1.16E-04	4.51E-09	2.54E-05	1.10E-01	4.52E-01
uncultured_bacterium_f_Eggerthellaceae	5.89E-04	3.67E-07	3.03E-04	1.18E-04	1.38E-08	4.44E-05	1.10E-01	4.52E-01
uncultured_bacterium_o_Gaiellales	6.75E-05	3.72E-10	9.64E-06	1.29E-04	1.10E-08	3.96E-05	1.13E-01	4.58E-01
A2	9.62E-04	6.54E-07	4.04E-04	3.28E-04	1.18E-07	1.30E-04	1.20E-01	4.69E-01
Globicatella	8.35E-07	2.79E-12	8.35E-07	2.70E-05	2.15E-09	1.75E-05	1.21E-01	4.69E-01
Acidiphilium	3.77E-05	1.15E-11	1.70E-06	7.10E-05	3.76E-09	2.32E-05	1.36E-01	5.09E-01
Family_XIII_UCG-001	5.30E-05	3.44E-09	2.93E-05	1.08E-05	6.64E-11	3.08E-06	1.37E-01	5.09E-01
Desulfovibrio	1.58E-02	4.09E-04	1.01E-02	7.04E-02	9.55E-03	3.69E-02	1.39E-01	5.09E-01
Megasphaera	1.01E-04	1.68E-08	6.48E-05	2.44E-03	1.91E-05	1.65E-03	1.41E-01	5.09E-01
Fusobacterium	1.32E-03	7.78E-07	4.41E-04	2.12E-03	9.10E-07	3.61E-04	1.44E-01	5.09E-01
Lachnospiraceae_UCG-006	6.40E-04	6.43E-07	4.01E-04	2.50E-03	1.11E-05	1.26E-03	1.45E-01	5.09E-01
uncultured_bacterium_f_Clostridiales_vadinBB60_group	6.97E-05	6.99E-09	4.18E-05	1.72E-04	2.57E-08	6.06E-05	1.50E-01	5.18E-01
Acidipila	5.02E-05	4.76E-10	1.09E-05	8.18E-05	2.97E-09	2.06E-05	1.58E-01	5.39E-01
DNF00809	2.71E-05	1.63E-10	6.38E-06	1.69E-04	7.78E-08	1.05E-04	1.65E-01	5.53E-01
uncultured_bacterium_o_IMCC26256	2.66E-05	2.25E-10	7.50E-06	5.77E-05	3.43E-09	2.21E-05	1.69E-01	5.59E-01
Negativibacillus	1.50E-05	5.26E-10	1.15E-05	7.08E-05	1.17E-08	4.09E-05	1.75E-01	5.69E-01
[Eubacterium]_xylanophilum_group	1.01E-03	1.76E-06	6.63E-04	1.47E-04	9.74E-09	3.73E-05	1.81E-01	5.82E-01
Anaerovorax	3.54E-06	2.25E-11	2.37E-06	3.52E-05	4.53E-09	2.54E-05	2.06E-01	6.44E-01
Cutibacterium	2.91E-05	3.18E-10	8.92E-06	2.14E-04	1.55E-07	1.49E-04	2.07E-01	6.44E-01
Lachnospira	5.05E-06	6.30E-11	3.97E-06	1.04E-04	4.50E-08	8.02E-05	2.10E-01	6.44E-01
Microbacterium	5.94E-05	1.30E-10	5.70E-06	8.74E-05	3.49E-09	2.23E-05	2.16E-01	6.51E-01
Lysinimonas	5.12E-05	1.72E-10	6.55E-06	9.67E-05	9.63E-09	3.71E-05	2.20E-01	6.51E-01
Facklamia	7.36E-06	2.87E-11	2.68E-06	2.74E-06	5.26E-11	2.74E-06	2.21E-01	6.51E-01
Candidatus_Solibacter	4.91E-05	4.74E-10	1.09E-05	6.29E-05	1.35E-10	4.38E-06	2.40E-01	6.97E-01
Romboutsia	2.04E-03	1.13E-06	5.32E-04	1.06E-01	5.92E-02	9.20E-02	2.66E-01	7.59E-01
Massilia	2.83E-05	2.64E-11	2.57E-06	5.46E-05	3.79E-09	2.33E-05	2.73E-01	7.59E-01
Sphingomonas	7.58E-04	6.85E-08	1.31E-04	1.20E-03	9.52E-07	3.69E-04	2.73E-01	7.59E-01
uncultured_bacterium_p_WPS-2	1.35E-05	2.65E-11	2.57E-06	9.00E-05	3.35E-08	6.91E-05	2.84E-01	7.59E-01
Novosphingobium	3.54E-05	2.49E-11	2.50E-06	3.01E-05	1.17E-10	4.10E-06	2.88E-01	7.59E-01
[Eubacterium]_eligens_group	9.30E-06	1.59E-10	6.31E-06	1.31E-04	8.71E-08	1.12E-04	2.93E-01	7.59E-01
Leucobacter	3.92E-05	3.35E-10	9.16E-06	1.65E-04	9.23E-08	1.15E-04	2.94E-01	7.59E-01
agricultural_soil_bacterium_SC-I-84	3.72E-05	1.81E-10	6.73E-06	4.69E-05	2.46E-10	5.93E-06	2.96E-01	7.59E-01
Anaerocolumna	9.37E-05	3.98E-09	3.15E-05	1.09E-03	5.92E-06	9.19E-04	3.01E-01	7.59E-01
uncultured_bacterium_o_KF-JG30-C25	1.16E-04	3.11E-09	2.79E-05	1.91E-04	2.90E-08	6.44E-05	3.01E-01	7.59E-01
Mitsuokella	6.94E-06	5.19E-11	3.60E-06	8.41E-05	3.60E-08	7.17E-05	3.08E-01	7.59E-01
Roseburia	1.84E-03	1.85E-06	6.80E-04	3.26E-03	8.98E-06	1.13E-03	3.08E-01	7.59E-01
Atopostipes	4.71E-06	2.28E-11	2.39E-06	8.58E-05	3.99E-08	7.55E-05	3.09E-01	7.59E-01
Ruminiclostridium_5	5.87E-04	1.66E-07	2.04E-04	1.45E-03	4.34E-06	7.88E-04	3.13E-01	7.59E-01
Terrabacter	2.45E-05	4.72E-11	3.44E-06	7.54E-05	1.58E-08	4.75E-05	3.13E-01	7.59E-01
uncultured_bacterium_f_Acetobacteraceae	4.85E-05	1.04E-10	5.09E-06	1.08E-04	2.16E-08	5.56E-05	3.22E-01	7.69E-01
Corynebacterium	6.45E-05	3.41E-09	2.92E-05	5.01E-04	1.19E-06	4.12E-04	3.25E-01	7.69E-01
Candidatus_Koribacter	8.01E-06	1.49E-11	1.93E-06	2.99E-05	3.04E-09	2.08E-05	3.38E-01	7.70E-01
Lachnospiraceae_UCG-001	4.42E-03	6.93E-05	4.16E-03	8.46E-05	4.46E-09	2.52E-05	3.43E-01	7.70E-01
Parasutterella	3.97E-03	3.68E-05	3.03E-03	7.95E-04	4.85E-07	2.63E-04	3.43E-01	7.70E-01
uncultured_bacterium_o_Subgroup_2	3.52E-05	1.07E-10	5.17E-06	1.03E-04	2.97E-08	6.51E-05	3.44E-01	7.70E-01
Prevotella_9	7.83E-05	1.28E-08	5.66E-05	1.89E-03	2.12E-05	1.74E-03	3.45E-01	7.70E-01
uncultured_bacterium_f_Ruminococcaceae	1.06E-02	2.30E-04	7.59E-03	2.68E-03	1.79E-06	5.05E-04	3.47E-01	7.70E-01
uncultured_bacterium_f_Micropepsaceae	4.20E-05	1.40E-10	5.91E-06	5.03E-05	2.09E-10	5.47E-06	3.53E-01	7.70E-01
Treponema_2	1.67E-06	1.12E-11	1.67E-06	2.04E-05	2.29E-09	1.81E-05	3.61E-01	7.70E-01
[Eubacterium]_brachy_group	6.01E-05	6.02E-09	3.88E-05	1.29E-04	2.12E-08	5.50E-05	3.66E-01	7.70E-01
Enterobacter	6.46E-04	2.84E-07	2.66E-04	3.21E-04	2.06E-07	1.71E-04	3.68E-01	7.70E-01
Streptococcus	2.05E-03	3.05E-06	8.73E-04	1.19E-02	6.38E-04	9.55E-03	3.70E-01	7.70E-01
CAG-873	1.67E-06	1.12E-11	1.67E-06	3.79E-05	8.73E-09	3.53E-05	3.73E-01	7.70E-01
Bacillus	1.36E-04	6.19E-09	3.93E-05	5.42E-04	1.08E-06	3.93E-04	3.74E-01	7.70E-01
uncultured_bacterium_o_Gastranaerophilales	5.53E-04	1.79E-07	2.12E-04	2.97E-04	1.22E-07	1.32E-04	3.74E-01	7.70E-01
Succinivibrio	1.68E-05	7.34E-10	1.35E-05	5.18E-04	1.71E-06	4.94E-04	3.96E-01	8.06E-01
Jatrophihabitans	8.85E-05	5.20E-10	1.14E-05	1.10E-04	2.37E-09	1.84E-05	3.99E-01	8.06E-01
Buttiauxella	1.39E-05	3.08E-11	2.77E-06	6.31E-05	1.67E-08	4.89E-05	4.10E-01	8.21E-01
Ruminococcaceae_UCG-013	4.50E-03	7.24E-05	4.25E-03	2.33E-04	6.41E-08	9.57E-05	4.16E-01	8.25E-01
uncultured_bacterium_c_KD4-96	5.88E-05	4.13E-10	1.02E-05	2.56E-04	2.74E-07	1.98E-04	4.26E-01	8.29E-01
Gemella	9.11E-03	2.20E-04	7.41E-03	5.43E-02	1.41E-02	4.48E-02	4.28E-01	8.29E-01
uncultured_bacterium_f_Xanthobacteraceae	7.58E-05	2.15E-10	7.34E-06	3.72E-04	6.21E-07	2.98E-04	4.30E-01	8.29E-01
Ochrobactrum	1.37E-04	1.20E-09	1.73E-05	6.28E-04	1.74E-06	4.98E-04	4.45E-01	8.52E-01
uncultured_bacterium_o_Saccharimonadales	4.18E-06	6.97E-11	4.18E-06	1.73E-04	2.10E-07	1.73E-04	4.68E-01	8.79E-01
Mesorhizobium	3.25E-05	1.23E-10	5.54E-06	4.02E-05	2.29E-10	5.72E-06	4.72E-01	8.79E-01
Oribacterium	3.95E-05	2.36E-09	2.43E-05	7.22E-04	3.44E-06	7.01E-04	4.74E-01	8.79E-01
Syntrophococcus	6.03E-06	3.20E-11	2.83E-06	1.83E-04	2.32E-07	1.82E-04	4.76E-01	8.79E-01
Acidothermus	1.19E-05	9.81E-11	4.95E-06	1.58E-04	1.60E-07	1.51E-04	4.88E-01	8.79E-01
Lysinibacillus	1.01E-04	1.88E-08	6.86E-05	1.62E-03	1.75E-05	1.58E-03	4.94E-01	8.79E-01
Dialister	2.10E-05	1.25E-09	1.77E-05	3.38E-04	7.65E-07	3.31E-04	4.98E-01	8.79E-01
Sphingobacterium	2.21E-05	1.52E-10	6.16E-06	3.01E-05	2.24E-10	5.65E-06	4.98E-01	8.79E-01
Prevotella_7	6.40E-05	9.12E-09	4.77E-05	1.15E-03	8.91E-06	1.13E-03	4.99E-01	8.79E-01
Paenibacillus	1.19E-05	2.83E-10	8.41E-06	2.05E-04	2.84E-07	2.02E-04	5.00E-01	8.79E-01
UBA1819	4.59E-05	9.86E-10	1.57E-05	2.15E-04	2.19E-07	1.77E-04	5.04E-01	8.79E-01
Prevotellaceae_NK3B31_group	6.88E-06	1.25E-10	5.59E-06	1.24E-04	1.07E-07	1.24E-04	5.18E-01	8.95E-01
Libanicoccus	6.04E-06	9.09E-11	4.77E-06	8.09E-05	4.43E-08	7.96E-05	5.24E-01	8.95E-01
Brevundimonas	4.34E-05	5.91E-11	3.84E-06	9.62E-05	2.22E-08	5.64E-05	5.29E-01	8.95E-01
Roseiarcus	7.53E-06	2.69E-11	2.59E-06	3.15E-05	4.54E-09	2.55E-05	5.29E-01	8.95E-01
Rikenella	4.60E-04	4.90E-07	3.50E-04	1.32E-04	1.56E-08	4.71E-05	5.36E-01	8.95E-01
Triticum_urartu	5.83E-05	5.01E-10	1.12E-05	1.59E-04	8.24E-08	1.08E-04	5.38E-01	8.95E-01
Collinsella	1.10E-05	2.30E-10	7.59E-06	1.23E-04	1.03E-07	1.22E-04	5.45E-01	9.00E-01
Ruminococcaceae_UCG-014	7.50E-03	1.39E-04	5.89E-03	2.08E-03	2.88E-06	6.41E-04	5.50E-01	9.00E-01
Edaphobacter	4.67E-06	1.20E-11	1.73E-06	1.25E-05	5.03E-10	8.48E-06	5.55E-01	9.00E-01
Cetobacterium	4.13E-05	3.37E-10	9.18E-06	3.18E-04	6.52E-07	3.05E-04	5.57E-01	9.00E-01
Bradyrhizobium	1.03E-04	4.10E-10	1.01E-05	2.29E-04	1.42E-07	1.42E-04	5.73E-01	9.03E-01
Phenylobacterium	1.55E-05	7.92E-12	1.41E-06	2.61E-05	9.83E-10	1.19E-05	5.74E-01	9.03E-01
Rothia	3.69E-04	4.75E-07	3.45E-04	5.93E-05	2.46E-08	5.93E-05	5.75E-01	9.03E-01
Prevotella_1	1.02E-04	8.97E-10	1.50E-05	3.52E-04	5.62E-07	2.83E-04	5.76E-01	9.03E-01
uncultured_bacterium_o_Mollicutes_RF39	8.59E-05	3.48E-09	2.95E-05	5.28E-05	4.45E-09	2.52E-05	5.97E-01	9.30E-01
[Eubacterium]_coprostanoligenes_group	1.24E-03	2.27E-06	7.54E-04	6.03E-04	5.96E-08	9.23E-05	6.06E-01	9.33E-01
Enterorhabdus	7.06E-03	3.46E-05	2.94E-03	4.27E-03	2.07E-05	1.72E-03	6.17E-01	9.33E-01
Alcaligenes	6.21E-05	1.52E-10	6.16E-06	2.34E-04	3.09E-07	2.10E-04	6.19E-01	9.33E-01
Ruminococcus_2	2.77E-05	1.02E-10	5.06E-06	1.01E-04	5.63E-08	8.97E-05	6.21E-01	9.33E-01
Peptococcus	2.63E-05	5.40E-10	1.16E-05	3.79E-05	5.08E-10	8.51E-06	6.25E-01	9.33E-01
Corynebacterium_1	7.19E-05	4.72E-09	3.44E-05	2.20E-04	2.30E-07	1.81E-04	6.31E-01	9.33E-01
Burkholderia-Caballeronia-Paraburkholderia	3.76E-05	5.23E-11	3.62E-06	4.54E-05	5.71E-10	9.03E-06	6.32E-01	9.33E-01
Sporosarcina	1.50E-04	7.62E-08	1.38E-04	6.31E-04	2.44E-06	5.90E-04	6.34E-01	9.33E-01
Methylobacterium	8.23E-05	2.83E-10	8.41E-06	1.11E-04	9.17E-09	3.62E-05	6.41E-01	9.33E-01
uncultured_bacterium_o_Acidobacteriales	8.58E-05	3.93E-10	9.92E-06	1.55E-04	5.39E-08	8.77E-05	6.42E-01	9.33E-01
Reyranella	2.97E-05	1.49E-10	6.11E-06	2.43E-05	8.31E-11	3.45E-06	6.50E-01	9.35E-01
Enteractinococcus	4.04E-05	5.47E-09	3.70E-05	1.60E-04	1.63E-07	1.53E-04	6.55E-01	9.35E-01
Ellin6067	1.20E-05	5.38E-12	1.16E-06	2.72E-05	2.81E-09	2.00E-05	6.56E-01	9.35E-01
Candidatus_Udaeobacter	1.39E-05	2.44E-10	7.81E-06	4.24E-05	9.92E-09	3.77E-05	6.67E-01	9.44E-01
Alloprevotella	1.29E-03	2.56E-06	8.00E-04	7.11E-04	4.98E-08	8.44E-05	6.75E-01	9.49E-01
Acidibacter	5.92E-06	6.25E-11	3.95E-06	1.06E-05	2.03E-10	5.39E-06	6.89E-01	9.50E-01
Alistipes	1.68E-03	2.31E-06	7.60E-04	2.82E-03	1.48E-05	1.46E-03	6.91E-01	9.50E-01
Tyzzerella	7.69E-05	1.40E-09	1.87E-05	1.03E-04	7.79E-09	3.33E-05	6.93E-01	9.50E-01
uncultured_bacterium_o_Rhodospirillales	4.19E-05	1.40E-09	1.87E-05	6.60E-05	6.19E-09	2.97E-05	6.93E-01	9.50E-01
Rhodoplanes	4.65E-06	1.40E-11	1.87E-06	6.45E-06	2.52E-11	1.90E-06	6.98E-01	9.51E-01
Bacteroides	2.41E-03	2.26E-06	7.52E-04	1.66E-03	5.07E-06	8.51E-04	7.06E-01	9.56E-01
Ruminococcaceae_UCG-005	3.12E-04	3.78E-08	9.72E-05	3.76E-04	4.61E-09	2.56E-05	7.18E-01	9.61E-01
Helicobacter	1.08E-03	6.32E-07	3.98E-04	7.41E-04	9.39E-07	3.66E-04	7.19E-01	9.61E-01
Escherichia-Shigella	9.67E-04	1.33E-06	5.76E-04	1.51E-03	3.12E-06	6.68E-04	7.29E-01	9.62E-01
Parvibacter	4.30E-04	3.20E-07	2.83E-04	6.68E-04	5.31E-07	2.75E-04	7.33E-01	9.62E-01
Arthrobacter	1.56E-04	1.74E-09	2.09E-05	2.26E-04	9.53E-08	1.17E-04	7.42E-01	9.62E-01
Akkermansia	1.11E-02	2.89E-04	8.49E-03	5.71E-03	1.23E-04	4.20E-03	7.49E-01	9.62E-01
Lactococcus	8.63E-04	1.60E-07	2.00E-04	7.39E-04	5.42E-08	8.80E-05	7.50E-01	9.62E-01
Ruminococcaceae_UCG-003	7.69E-05	1.44E-09	1.90E-05	6.42E-05	9.91E-10	1.19E-05	7.51E-01	9.62E-01
ASF356	9.65E-05	7.71E-09	4.39E-05	6.69E-05	7.88E-09	3.36E-05	7.64E-01	9.62E-01
Blautia	9.60E-04	9.96E-07	4.99E-04	1.64E-03	9.55E-06	1.17E-03	7.65E-01	9.62E-01
Parabacteroides	3.55E-04	1.08E-07	1.65E-04	6.52E-04	2.05E-06	5.42E-04	7.69E-01	9.62E-01
Haliangium	8.93E-06	1.72E-11	2.08E-06	1.05E-05	3.53E-11	2.24E-06	7.73E-01	9.62E-01
Occallatibacter	5.11E-05	3.41E-10	9.23E-06	4.49E-05	4.35E-10	7.89E-06	7.76E-01	9.62E-01
Streptomyces	5.01E-05	5.24E-10	1.15E-05	6.13E-05	2.64E-09	1.94E-05	7.82E-01	9.62E-01
Devosia	4.48E-05	3.67E-11	3.03E-06	4.98E-05	6.62E-10	9.73E-06	7.87E-01	9.62E-01
Oscillibacter	6.96E-04	3.62E-07	3.01E-04	8.59E-04	2.75E-07	1.98E-04	8.03E-01	9.62E-01
Prevotellaceae_UCG-001	5.92E-04	9.20E-07	4.80E-04	1.11E-03	8.07E-06	1.07E-03	8.06E-01	9.62E-01
Ruminococcaceae_UCG-009	1.62E-04	1.11E-08	5.27E-05	1.99E-04	3.10E-08	6.65E-05	8.07E-01	9.62E-01
uncultured_bacterium_f_Chitinophagaceae	3.54E-05	6.11E-10	1.24E-05	4.27E-05	9.74E-10	1.18E-05	8.11E-01	9.62E-01
Bifidobacterium	2.26E-02	3.34E-04	9.13E-03	3.02E-02	1.62E-03	1.52E-02	8.12E-01	9.62E-01
[Eubacterium]_nodatum_group	7.95E-05	3.91E-09	3.12E-05	9.86E-05	7.92E-09	3.36E-05	8.17E-01	9.62E-01
uncultured_bacterium_f_Lachnospiraceae	5.40E-03	1.85E-05	2.15E-03	4.34E-03	1.28E-05	1.35E-03	8.18E-01	9.62E-01
Stenotrophomonas	5.88E-05	5.51E-09	3.71E-05	9.13E-05	3.36E-08	6.93E-05	8.19E-01	9.62E-01
Paraprevotella	5.60E-06	8.14E-11	4.51E-06	3.67E-06	1.56E-11	1.49E-06	8.22E-01	9.62E-01
Ruminiclostridium_9	6.77E-04	1.68E-07	2.05E-04	8.06E-04	4.58E-07	2.56E-04	8.27E-01	9.62E-01
Ruminiclostridium	3.96E-04	5.59E-08	1.18E-04	4.55E-04	6.36E-08	9.53E-05	8.32E-01	9.62E-01
Defluviitaleaceae_UCG-011	4.33E-06	1.74E-11	2.08E-06	3.47E-06	7.68E-12	1.05E-06	8.40E-01	9.62E-01
Nicotiana_otophora	1.78E-03	8.39E-07	4.58E-04	1.98E-03	9.76E-07	3.73E-04	8.51E-01	9.62E-01
Bryobacter	5.04E-05	7.49E-10	1.37E-05	4.55E-05	2.41E-10	5.87E-06	8.55E-01	9.62E-01
uncultured_bacterium_f_Christensenellaceae	6.35E-05	7.17E-09	4.23E-05	4.76E-05	3.87E-09	2.35E-05	8.55E-01	9.62E-01
uncultured_bacterium_f_Burkholderiaceae	8.64E-05	1.34E-09	1.83E-05	9.49E-05	2.75E-09	1.98E-05	8.62E-01	9.62E-01
Candidatus_Saccharimonas	7.54E-03	1.24E-04	5.57E-03	5.70E-03	6.43E-05	3.03E-03	8.71E-01	9.62E-01
Pseudogracilibacillus	4.22E-05	6.07E-09	3.89E-05	6.17E-05	2.04E-08	5.40E-05	8.71E-01	9.62E-01
Pseudomonas	3.10E-04	5.69E-08	1.19E-04	2.75E-04	8.63E-09	3.51E-05	8.76E-01	9.62E-01
uncultured_bacterium_f_ML635J-40_aquatic_group	9.15E-06	2.58E-10	8.02E-06	1.14E-05	4.78E-11	2.61E-06	8.80E-01	9.62E-01
uncultured_bacterium_f_67-14	1.24E-05	5.85E-11	3.83E-06	1.12E-05	3.71E-11	2.30E-06	8.83E-01	9.62E-01
Anaerotruncus	1.67E-04	1.01E-08	5.03E-05	1.90E-04	3.44E-08	7.01E-05	8.86E-01	9.62E-01
Coriobacteriaceae_UCG-002	4.39E-02	1.54E-03	1.96E-02	5.12E-02	3.42E-03	2.21E-02	8.90E-01	9.62E-01
Ileibacterium	9.76E-02	3.66E-02	9.57E-02	1.24E-01	2.07E-02	5.44E-02	8.92E-01	9.62E-01
uncultured_bacterium_f_Peptococcaceae	1.81E-04	2.31E-08	7.60E-05	2.21E-04	1.54E-07	1.48E-04	8.92E-01	9.62E-01
Jeotgalicoccus	4.39E-05	5.94E-09	3.85E-05	3.43E-05	1.51E-09	1.47E-05	8.96E-01	9.62E-01
Clostridium_sensu_stricto_1	1.06E-03	3.45E-06	9.29E-04	1.29E-03	1.46E-06	4.56E-04	9.00E-01	9.62E-01
Caenimonas	2.53E-05	8.70E-11	4.66E-06	2.75E-05	6.08E-10	9.32E-06	9.04E-01	9.62E-01
Enterococcus	1.78E-04	7.98E-09	4.47E-05	2.10E-04	1.46E-07	1.44E-04	9.04E-01	9.62E-01
Mycobacterium	2.23E-05	5.83E-11	3.82E-06	2.50E-05	1.12E-09	1.26E-05	9.09E-01	9.62E-01
Mucispirillum	2.51E-04	2.04E-08	7.14E-05	2.62E-04	1.29E-08	4.29E-05	9.37E-01	9.81E-01
Intestinimonas	1.05E-03	4.59E-07	3.39E-04	1.11E-03	9.38E-07	3.66E-04	9.40E-01	9.81E-01
Lactobacillus	8.98E-02	1.35E-02	5.80E-02	1.00E-01	1.90E-02	5.21E-02	9.41E-01	9.81E-01
uncultured_bacterium_f_Desulfovibrionaceae	2.75E-03	6.34E-06	1.26E-03	2.51E-03	1.74E-05	1.58E-03	9.46E-01	9.82E-01
Hymenobacter	6.67E-05	7.69E-10	1.39E-05	6.45E-05	1.38E-09	1.41E-05	9.50E-01	9.82E-01
Acinetobacter	9.56E-04	2.82E-06	8.40E-04	8.59E-04	3.69E-06	7.26E-04	9.60E-01	9.84E-01
uncultured_bacterium	2.28E-04	3.41E-09	2.92E-05	2.32E-04	7.13E-09	3.19E-05	9.65E-01	9.84E-01
Staphylococcus	9.89E-04	1.32E-06	5.75E-04	1.06E-03	5.64E-06	8.98E-04	9.69E-01	9.84E-01
Lachnospiraceae_FCS020_group	1.64E-04	4.00E-08	1.00E-04	1.70E-04	4.35E-08	7.88E-05	9.78E-01	9.84E-01
GCA-900066575	2.84E-04	5.11E-08	1.13E-04	2.78E-04	5.00E-08	8.45E-05	9.79E-01	9.84E-01
[Eubacterium]_fissicatena_group	4.59E-05	6.48E-09	4.02E-05	4.36E-05	1.11E-08	3.99E-05	9.79E-01	9.84E-01
Brachyspira	9.45E-07	3.58E-12	9.45E-07	7.59E-07	4.03E-12	7.59E-07	1.00E+00	1.00E+00
