# Supplementary material for: Naringin Attenuates High Fat Diet Induced Non-alcoholic Fatty Liver Disease and Gut Bacterial Dysbiosis in Mice
Source: Front Microbiol. 2020 Nov 13;11:585066. doi: 10.3389/fmicb.2020.585066 (PMC7691324; doi:10.3389/fmicb.2020.585066)
Supplement: Supplementary file 9 [file Table_7.XLS]

genus	Mean(NDNARce)	Variance(NDNARce)	Std.err(NDNARce)	Mean(NDce)	Variance(NDce)	Std.err(NDce)	P value	Q value
[Ruminococcus]_torques_group	5.46e-06	4.62e-11	3.40e-06	6.39e-04	1.45e-09	1.90e-05	0.00e+00	0.00e+00
Ruminococcaceae_UCG-005	5.77e-05	2.15e-09	2.32e-05	6.64e-04	8.42e-10	1.45e-05	1.30e-04	1.42e-02
Subdoligranulum	1.35e-05	1.36e-10	5.84e-06	2.17e-04	2.92e-10	8.54e-06	2.60e-04	1.89e-02
Barnesiella	1.75e-06	1.23e-11	1.75e-06	4.85e-03	2.47e-07	2.49e-04	3.90e-04	2.13e-02
Faecalibacterium	1.60e-05	5.20e-10	1.14e-05	1.55e-03	3.01e-08	8.67e-05	5.20e-04	2.27e-02
Romboutsia	3.66e-04	5.54e-09	3.72e-05	1.33e-03	7.68e-09	4.38e-05	6.50e-04	2.36e-02
Parabacteroides	5.42e-04	2.29e-08	7.56e-05	1.98e-03	9.21e-08	1.52e-04	7.80e-04	2.43e-02
Ruminococcaceae_UCG-002	6.12e-06	1.79e-11	2.12e-06	7.74e-05	2.70e-10	8.21e-06	9.10e-04	2.48e-02
Sellimonas	1.75e-06	1.23e-11	1.75e-06	2.41e-04	3.32e-09	2.88e-05	1.04e-03	2.52e-02
Ruminococcus_2	0.00e+00	0.00e+00	0.00e+00	5.47e-05	1.87e-10	6.84e-06	1.17e-03	2.55e-02
uncultured_bacterium_o_KF-JG30-C25	1.05e-04	4.28e-10	1.03e-05	2.13e-04	3.95e-10	9.93e-06	1.30e-03	2.58e-02
Clostridium_sensu_stricto_13	0.00e+00	0.00e+00	0.00e+00	1.01e-05	7.82e-12	1.40e-06	1.43e-03	2.60e-02
Hymenobacter	2.18e-05	6.51e-10	1.28e-05	1.23e-04	3.08e-10	8.77e-06	1.56e-03	2.62e-02
uncultured_bacterium	2.07e-04	1.89e-09	2.17e-05	4.26e-04	2.82e-09	2.65e-05	1.69e-03	2.63e-02
Lactococcus	3.53e-04	1.95e-08	6.98e-05	7.79e-04	5.25e-09	3.62e-05	2.45e-03	3.55e-02
Bacteroides	4.42e-03	3.26e-06	9.03e-04	1.24e-02	6.71e-06	1.29e-03	3.42e-03	4.53e-02
Nicotiana_otophora	1.24e-03	2.05e-07	2.26e-04	2.39e-03	1.34e-08	5.79e-05	3.69e-03	4.53e-02
Terrabacter	1.66e-05	7.98e-11	4.47e-06	5.48e-05	1.64e-10	6.40e-06	3.82e-03	4.53e-02
Lysinimonas	2.30e-05	1.32e-09	1.82e-05	1.20e-04	2.51e-10	7.92e-06	3.95e-03	4.53e-02
Brevundimonas	2.08e-05	2.53e-10	7.96e-06	6.07e-05	5.74e-11	3.79e-06	4.43e-03	4.82e-02
uncultured_bacterium_f_67-14	1.28e-06	6.59e-12	1.28e-06	1.02e-05	9.75e-12	1.56e-06	4.94e-03	5.13e-02
Mucispirillum	1.00e-04	5.97e-09	3.86e-05	3.53e-04	7.99e-09	4.47e-05	5.47e-03	5.42e-02
Pseudolabrys	2.23e-05	1.91e-10	6.91e-06	5.50e-05	5.75e-11	3.79e-06	6.56e-03	6.22e-02
uncultured_bacterium_f_Chitinophagaceae	2.58e-05	1.65e-10	6.42e-06	8.53e-05	7.08e-10	1.33e-05	6.91e-03	6.28e-02
Arthrobacter	7.35e-05	6.97e-10	1.32e-05	2.37e-04	6.38e-09	3.99e-05	7.40e-03	6.44e-02
Sphingomonas	5.52e-04	6.37e-08	1.26e-04	1.16e-03	3.75e-08	9.68e-05	7.68e-03	6.44e-02
Allorhizobium-Neorhizobium-Pararhizobium-Rhizobium	6.35e-05	1.88e-10	6.86e-06	1.22e-04	8.00e-10	1.41e-05	8.44e-03	6.82e-02
Anaerocolumna	2.50e-05	5.86e-11	3.83e-06	7.23e-06	3.22e-11	2.84e-06	8.85e-03	6.89e-02
Alistipes	7.31e-03	1.57e-05	1.98e-03	2.21e-02	4.98e-05	3.53e-03	9.54e-03	7.17e-02
Microbacterium	3.91e-05	4.30e-10	1.04e-05	1.06e-04	1.03e-09	1.60e-05	1.05e-02	7.57e-02
uncultured_bacterium_c_KD4-96	3.47e-05	3.34e-10	9.14e-06	7.37e-05	1.64e-10	6.40e-06	1.08e-02	7.57e-02
Streptomyces	3.29e-05	2.25e-10	7.50e-06	8.46e-05	6.64e-10	1.29e-05	1.11e-02	7.57e-02
Christensenellaceae_R-7_group	3.76e-05	9.98e-10	1.58e-05	1.07e-04	6.87e-10	1.31e-05	1.23e-02	8.15e-02
Nitrospira	4.04e-05	1.19e-09	1.73e-05	1.22e-04	1.24e-09	1.76e-05	1.27e-02	8.15e-02
Enterobacter	1.72e-04	3.70e-09	3.04e-05	2.73e-04	7.69e-11	4.39e-06	1.31e-02	8.15e-02
agricultural_soil_bacterium_SC-I-84	2.80e-05	5.75e-10	1.20e-05	7.21e-05	1.53e-10	6.18e-06	1.35e-02	8.19e-02
Megamonas	2.00e-05	8.73e-11	4.67e-06	3.77e-05	4.70e-11	3.43e-06	1.70e-02	1.00e-01
Turicibacter	2.31e-05	1.40e-10	5.91e-06	2.63e-04	2.73e-08	8.27e-05	2.02e-02	1.16e-01
Cetobacterium	9.63e-06	7.56e-11	4.35e-06	2.72e-05	7.59e-11	4.36e-06	2.17e-02	1.21e-01
Tyzzerella	1.69e-04	5.16e-09	3.59e-05	3.25e-04	7.48e-09	4.32e-05	2.44e-02	1.33e-01
Pseudomonas	1.83e-04	1.13e-09	1.68e-05	3.17e-04	8.74e-09	4.67e-05	2.75e-02	1.46e-01
Chujaibacter	3.70e-04	6.86e-09	4.14e-05	5.59e-04	1.38e-08	5.87e-05	2.93e-02	1.52e-01
Ruminiclostridium_9	7.40e-03	4.04e-08	1.00e-04	5.07e-03	3.16e-06	8.89e-04	3.08e-02	1.56e-01
Ruminiclostridium	3.77e-03	5.47e-06	1.17e-03	8.40e-04	5.24e-08	1.14e-04	3.47e-02	1.69e-01
Acidothermus	2.42e-06	2.34e-11	2.42e-06	1.74e-05	1.22e-10	5.52e-06	3.49e-02	1.69e-01
Ruminococcaceae_UCG-010	6.76e-04	7.32e-09	4.28e-05	3.88e-04	4.73e-08	1.09e-04	3.59e-02	1.70e-01
Prevotella_1	7.46e-05	4.67e-09	3.42e-05	1.89e-04	4.86e-09	3.48e-05	4.20e-02	1.95e-01
Fusobacterium	6.54e-06	9.93e-11	4.98e-06	2.04e-05	4.72e-11	3.44e-06	4.53e-02	2.06e-01
Novosphingobium	2.59e-05	2.78e-10	8.34e-06	5.88e-05	5.83e-10	1.21e-05	4.79e-02	2.09e-01
Devosia	3.68e-05	1.06e-10	5.14e-06	7.02e-05	7.74e-10	1.39e-05	4.80e-02	2.09e-01
Stenotrophomonas	9.36e-06	2.09e-11	2.28e-06	3.52e-05	5.40e-10	1.16e-05	5.27e-02	2.25e-01
Gemella	1.45e-04	1.88e-08	6.86e-05	3.93e-04	3.43e-08	9.26e-05	5.61e-02	2.34e-01
uncultured_bacterium_f_Caulobacteraceae	3.24e-06	1.51e-11	1.95e-06	1.86e-05	1.89e-10	6.87e-06	5.68e-02	2.34e-01
Gordonibacter	6.44e-04	3.02e-07	2.75e-04	5.87e-05	9.68e-10	1.56e-05	5.83e-02	2.35e-01
uncultured_bacterium_o_Mollicutes_RF39	9.79e-05	3.73e-09	3.05e-05	2.68e-04	2.26e-08	7.52e-05	6.17e-02	2.45e-01
uncultured_bacterium_f_Acetobacteraceae	3.70e-05	8.85e-11	4.70e-06	5.06e-05	8.26e-11	4.55e-06	6.44e-02	2.51e-01
ASF356	4.09e-04	5.10e-08	1.13e-04	1.38e-04	2.11e-08	7.26e-05	6.84e-02	2.54e-01
Bradyrhizobium	9.70e-05	2.80e-09	2.64e-05	1.60e-04	1.12e-09	1.68e-05	7.02e-02	2.54e-01
uncultured_bacterium_o_IMCC26256	1.21e-05	9.71e-11	4.93e-06	4.20e-05	7.95e-10	1.41e-05	7.08e-02	2.54e-01
Occallatibacter	4.47e-05	1.21e-09	1.74e-05	8.98e-05	8.18e-10	1.43e-05	7.09e-02	2.54e-01
Escherichia-Shigella	4.72e-05	4.17e-10	1.02e-05	1.39e-04	8.04e-09	4.48e-05	7.11e-02	2.54e-01
Cutibacterium	1.28e-06	6.59e-12	1.28e-06	7.01e-06	2.75e-11	2.62e-06	7.53e-02	2.65e-01
Enterorhabdus	9.85e-03	5.04e-05	3.55e-03	2.82e-03	1.74e-06	6.60e-04	7.73e-02	2.67e-01
Ruminococcaceae_UCG-014	1.42e-03	1.61e-06	6.34e-04	1.22e-02	1.21e-04	5.51e-03	7.83e-02	2.67e-01
Methylobacterium	6.14e-05	7.25e-09	4.26e-05	1.69e-04	5.32e-09	3.65e-05	8.26e-02	2.77e-01
uncultured_bacterium_f_Muribaculaceae	2.96e-01	1.32e-03	1.82e-02	2.36e-01	2.79e-03	2.64e-02	8.58e-02	2.80e-01
Harryflintia	6.27e-06	1.94e-11	2.20e-06	1.92e-05	1.69e-10	6.49e-06	8.61e-02	2.80e-01
Triticum_urartu	4.30e-05	1.30e-10	5.71e-06	8.65e-05	2.06e-09	2.27e-05	8.83e-02	2.83e-01
uncultured_bacterium_o_Subgroup_2	2.09e-05	6.18e-11	3.93e-06	4.48e-05	6.26e-10	1.25e-05	9.37e-02	2.89e-01
Ruminococcaceae_UCG-013	4.67e-04	1.45e-07	1.90e-04	2.56e-03	5.14e-06	1.13e-03	9.44e-02	2.89e-01
uncultured_bacterium_f_Burkholderiaceae	4.54e-05	8.42e-10	1.45e-05	1.34e-04	8.66e-09	4.65e-05	9.50e-02	2.89e-01
uncultured_bacterium_f_Micropepsaceae	4.18e-05	6.89e-10	1.31e-05	6.77e-05	1.31e-10	5.72e-06	9.57e-02	2.89e-01
Lachnoclostridium	1.38e-02	1.65e-05	2.03e-03	9.69e-03	4.53e-06	1.06e-03	9.74e-02	2.89e-01
Intestinimonas	6.82e-03	7.28e-06	1.35e-03	3.74e-03	4.53e-06	1.06e-03	9.81e-02	2.89e-01
Acidiphilium	3.44e-05	4.05e-10	1.01e-05	6.71e-05	1.02e-09	1.59e-05	1.10e-01	3.20e-01
Massilia	3.42e-05	2.77e-10	8.32e-06	5.47e-05	3.05e-10	8.73e-06	1.15e-01	3.29e-01
UBA1819	1.72e-04	1.93e-08	6.94e-05	4.38e-04	7.86e-08	1.40e-04	1.16e-01	3.29e-01
uncultured_bacterium_o_Gaiellales	6.83e-05	1.60e-09	2.00e-05	1.06e-04	3.50e-10	9.36e-06	1.18e-01	3.30e-01
Candidatus_Saccharimonas	2.58e-03	5.25e-06	1.15e-03	7.82e-03	3.40e-05	2.92e-03	1.23e-01	3.37e-01
Faecalibaculum	2.39e-02	5.26e-04	1.15e-02	4.77e-03	1.24e-07	1.76e-04	1.24e-01	3.37e-01
Bacillus	1.07e-04	2.51e-09	2.50e-05	2.53e-04	2.92e-08	8.54e-05	1.28e-01	3.43e-01
Anaerovorax	6.57e-05	2.91e-09	2.70e-05	1.99e-05	1.68e-10	6.47e-06	1.29e-01	3.43e-01
Oscillibacter	9.11e-03	7.10e-05	4.21e-03	2.23e-03	3.97e-07	3.15e-04	1.34e-01	3.52e-01
Leucobacter	2.10e-05	3.31e-10	9.09e-06	3.73e-05	7.97e-11	4.46e-06	1.39e-01	3.62e-01
Alloprevotella	2.44e-02	1.82e-04	6.75e-03	1.22e-02	6.14e-05	3.92e-03	1.48e-01	3.79e-01
Phascolarctobacterium	1.28e-06	6.59e-12	1.28e-06	1.28e-05	2.16e-10	7.35e-06	1.52e-01	3.86e-01
Prevotella_7	1.08e-05	1.94e-10	6.96e-06	2.82e-05	3.22e-10	8.98e-06	1.57e-01	3.93e-01
Lachnospiraceae_UCG-001	1.81e-03	4.29e-07	3.28e-04	1.03e-03	6.32e-07	3.98e-04	1.60e-01	3.96e-01
uncultured_bacterium_f_Desulfovibrionaceae	9.74e-03	9.42e-05	4.85e-03	2.42e-03	4.01e-06	1.00e-03	1.69e-01	4.13e-01
Odoribacter	5.84e-03	3.62e-05	3.01e-03	1.42e-03	1.26e-06	5.62e-04	1.79e-01	4.31e-01
Rikenella	8.64e-04	7.61e-07	4.36e-04	2.34e-03	3.44e-06	9.28e-04	1.82e-01	4.31e-01
uncultured_bacterium_p_WPS-2	8.69e-06	2.34e-12	7.65e-07	1.33e-05	3.80e-11	3.08e-06	1.82e-01	4.31e-01
Terrisporobacter	1.64e-05	2.34e-10	7.65e-06	3.09e-05	1.83e-10	6.77e-06	1.90e-01	4.44e-01
Oribacterium	1.05e-05	7.56e-11	4.35e-06	3.22e-05	8.80e-10	1.48e-05	1.92e-01	4.45e-01
Enterococcus	3.46e-05	2.86e-10	8.46e-06	5.85e-05	8.76e-10	1.48e-05	1.94e-01	4.45e-01
uncultured_bacterium_f_Eggerthellaceae	4.32e-04	9.88e-08	1.57e-04	1.89e-04	2.40e-08	7.74e-05	2.00e-01	4.47e-01
uncultured_bacterium_f_ML635J-40_aquatic_group	2.38e-04	5.82e-08	1.21e-04	6.97e-05	1.18e-09	1.72e-05	2.02e-01	4.47e-01
Reyranella	3.10e-05	2.36e-10	7.68e-06	4.21e-05	2.46e-11	2.48e-06	2.03e-01	4.47e-01
Ruminococcaceae_NK4A214_group	5.73e-04	6.59e-08	1.28e-04	8.32e-04	7.61e-08	1.38e-04	2.04e-01	4.47e-01
Lysinibacillus	2.37e-05	3.11e-10	8.81e-06	5.23e-05	1.43e-09	1.89e-05	2.06e-01	4.47e-01
Bifidobacterium	1.14e-03	1.16e-06	5.39e-04	2.58e-03	3.26e-06	9.02e-04	2.07e-01	4.47e-01
Rothia	0.00e+00	0.00e+00	0.00e+00	7.12e-06	1.11e-10	5.28e-06	2.12e-01	4.54e-01
Succinivibrio	4.17e-06	2.44e-11	2.47e-06	1.15e-05	9.59e-11	4.90e-06	2.19e-01	4.64e-01
Caenimonas	3.41e-05	5.00e-10	1.12e-05	6.57e-05	1.78e-09	2.11e-05	2.24e-01	4.64e-01
Coriobacteriaceae_UCG-002	4.75e-03	1.04e-05	1.61e-03	1.06e-02	6.85e-05	4.14e-03	2.29e-01	4.64e-01
Ruminiclostridium_6	4.87e-03	2.48e-05	2.49e-03	1.48e-03	1.85e-06	6.81e-04	2.32e-01	4.64e-01
Prevotella_9	1.81e-05	2.61e-10	8.08e-06	4.07e-05	9.29e-10	1.52e-05	2.33e-01	4.64e-01
Parvibacter	7.73e-04	4.44e-07	3.33e-04	3.22e-04	3.36e-08	9.17e-05	2.35e-01	4.64e-01
Ruminococcaceae_UCG-003	6.95e-04	5.19e-07	3.60e-04	2.26e-04	5.68e-09	3.77e-05	2.38e-01	4.64e-01
Leuconostoc	4.95e-05	4.15e-09	3.22e-05	9.32e-05	4.46e-10	1.06e-05	2.39e-01	4.64e-01
Anaerotruncus	1.44e-03	1.26e-07	1.78e-04	1.06e-03	2.29e-07	2.39e-04	2.41e-01	4.64e-01
[Eubacterium]_eligens_group	3.24e-06	1.51e-11	1.95e-06	8.48e-06	5.14e-11	3.59e-06	2.41e-01	4.64e-01
Mesorhizobium	2.34e-05	2.81e-10	8.38e-06	3.96e-05	3.56e-10	9.44e-06	2.42e-01	4.64e-01
Family_XIII_AD3011_group	1.38e-04	1.31e-09	1.81e-05	3.16e-04	7.52e-08	1.37e-04	2.43e-01	4.64e-01
uncultured_bacterium_f_Erysipelotrichaceae	2.05e-03	5.03e-06	1.12e-03	5.87e-04	2.26e-07	2.38e-04	2.45e-01	4.65e-01
Acinetobacter	1.65e-05	2.28e-10	7.55e-06	4.93e-05	2.44e-09	2.47e-05	2.50e-01	4.67e-01
Edaphobacter	7.21e-06	3.63e-11	3.01e-06	2.86e-06	1.09e-11	1.65e-06	2.50e-01	4.67e-01
Acidibacter	0.00e+00	0.00e+00	0.00e+00	4.60e-06	8.48e-11	4.60e-06	2.57e-01	4.71e-01
Agathobacter	0.00e+00	0.00e+00	0.00e+00	4.22e-06	2.78e-11	2.63e-06	2.57e-01	4.71e-01
Serratia	1.70e-04	3.10e-08	8.80e-05	5.88e-05	1.62e-09	2.01e-05	2.61e-01	4.75e-01
uncultured_bacterium_f_Xanthobacteraceae	7.09e-05	2.79e-10	8.36e-06	8.56e-05	3.00e-10	8.66e-06	2.65e-01	4.77e-01
Ellin6067	4.99e-06	1.23e-11	1.76e-06	1.33e-05	1.81e-10	6.72e-06	2.76e-01	4.92e-01
Prevotellaceae_UCG-001	2.00e-03	5.82e-07	3.81e-04	1.31e-03	7.65e-07	4.37e-04	2.79e-01	4.94e-01
Ruminococcaceae_UCG-009	2.34e-04	3.13e-08	8.85e-05	3.53e-04	1.16e-08	5.38e-05	2.93e-01	5.15e-01
Clostridium_sensu_stricto_1	8.13e-05	5.68e-10	1.19e-05	2.89e-03	2.58e-05	2.54e-03	3.13e-01	5.45e-01
uncultured_bacterium_f_Clostridiales_vadinBB60_group	8.79e-05	3.07e-09	2.77e-05	5.22e-05	1.12e-09	1.67e-05	3.15e-01	5.45e-01
Corynebacterium_1	2.98e-04	7.45e-08	1.36e-04	1.15e-04	3.96e-08	9.95e-05	3.23e-01	5.54e-01
Megasphaera	2.07e-05	6.88e-10	1.31e-05	4.08e-05	7.35e-10	1.36e-05	3.29e-01	5.61e-01
Ileibacterium	9.56e-04	4.72e-07	3.44e-04	4.54e-02	7.11e-03	4.22e-02	3.35e-01	5.63e-01
Defluviitaleaceae_UCG-011	0.00e+00	0.00e+00	0.00e+00	4.15e-04	6.22e-07	3.94e-04	3.36e-01	5.63e-01
Corynebacterium	5.13e-06	1.05e-10	5.13e-06	1.15e-05	4.30e-11	3.28e-06	3.39e-01	5.65e-01
Rikenellaceae_RC9_gut_group	2.67e-04	2.08e-07	2.28e-04	2.90e-05	7.33e-10	1.35e-05	3.44e-01	5.68e-01
Lachnospiraceae_UCG-008	6.81e-04	1.62e-06	6.37e-04	2.04e-05	3.94e-10	9.92e-06	3.48e-01	5.70e-01
Bilophila	1.00e-03	1.59e-06	6.31e-04	3.39e-04	9.15e-08	1.51e-04	3.57e-01	5.78e-01
Ruminococcus_1	3.22e-03	7.15e-06	1.34e-03	1.60e-03	2.97e-06	8.61e-04	3.58e-01	5.78e-01
Dialister	2.42e-06	2.34e-11	2.42e-06	8.24e-06	1.09e-10	5.23e-06	3.65e-01	5.83e-01
Pseudogracilibacillus	3.04e-06	1.29e-11	1.80e-06	6.27e-05	1.39e-08	5.90e-05	3.67e-01	5.83e-01
Bryobacter	5.93e-05	4.49e-10	1.06e-05	8.13e-05	1.45e-09	1.90e-05	3.69e-01	5.83e-01
Lachnospiraceae_XPB1014_group	1.11e-05	2.22e-11	2.36e-06	2.01e-05	3.06e-10	8.75e-06	3.83e-01	6.01e-01
Paraprevotella	3.04e-06	1.29e-11	1.80e-06	7.81e-05	2.33e-08	7.63e-05	3.90e-01	6.07e-01
[Eubacterium]_fissicatena_group	2.18e-04	1.82e-07	2.13e-04	1.31e-03	4.76e-06	1.09e-03	3.92e-01	6.07e-01
Candidatus_Arthromitus	4.95e-05	1.75e-09	2.09e-05	7.18e-05	4.00e-10	1.00e-05	4.11e-01	6.31e-01
Jeotgalicoccus	7.73e-05	3.71e-09	3.05e-05	4.06e-05	2.25e-09	2.37e-05	4.16e-01	6.31e-01
Enteractinococcus	2.72e-05	4.12e-10	1.01e-05	2.48e-04	2.16e-07	2.33e-04	4.17e-01	6.31e-01
Lachnospiraceae_FCS020_group	9.81e-04	3.13e-07	2.80e-04	1.86e-03	3.22e-06	8.97e-04	4.26e-01	6.41e-01
Dubosiella	1.80e-02	4.68e-04	1.08e-02	7.95e-03	2.45e-05	2.47e-03	4.41e-01	6.47e-01
Roseburia	8.87e-03	3.78e-05	3.08e-03	1.59e-02	2.03e-04	7.12e-03	4.43e-01	6.47e-01
Rhodanobacter	1.13e-04	4.22e-09	3.25e-05	1.45e-04	6.89e-10	1.31e-05	4.44e-01	6.47e-01
Candidatus_Solibacter	7.06e-05	4.46e-10	1.06e-05	8.12e-05	1.11e-10	5.26e-06	4.45e-01	6.47e-01
uncultured_bacterium_f_Christensenellaceae	7.25e-05	2.90e-09	2.69e-05	1.49e-04	2.63e-08	8.11e-05	4.47e-01	6.47e-01
CAG-873	1.95e-06	1.52e-11	1.95e-06	0.00e+00	0.00e+00	0.00e+00	4.51e-01	6.47e-01
uncultured_bacterium_f_p-251-o5	2.42e-06	2.34e-11	2.42e-06	0.00e+00	0.00e+00	0.00e+00	4.51e-01	6.47e-01
Staphylococcus	4.75e-04	1.85e-07	2.15e-04	2.49e-04	8.91e-08	1.49e-04	4.58e-01	6.53e-01
A2	5.77e-03	7.86e-06	1.40e-03	4.01e-03	9.05e-06	1.50e-03	4.64e-01	6.53e-01
Ochrobactrum	3.79e-05	5.74e-10	1.20e-05	4.94e-05	1.47e-10	6.06e-06	4.64e-01	6.53e-01
uncultured_bacterium_o_Rhodospirillales	8.41e-05	3.93e-09	3.14e-05	1.48e-04	1.93e-08	6.95e-05	4.70e-01	6.54e-01
Haliangium	8.96e-06	8.05e-11	4.49e-06	1.62e-05	2.22e-10	7.46e-06	4.73e-01	6.54e-01
Helicobacter	6.08e-03	7.08e-05	4.21e-03	2.55e-03	1.52e-06	6.16e-04	4.76e-01	6.54e-01
Peptococcus	9.14e-05	7.28e-09	4.27e-05	1.87e-04	4.55e-08	1.07e-04	4.77e-01	6.54e-01
Sporosarcina	3.10e-05	9.54e-10	1.54e-05	1.13e-04	3.96e-08	9.96e-05	4.87e-01	6.63e-01
uncultured_bacterium_f_Peptococcaceae	3.11e-03	9.79e-08	1.56e-04	2.58e-03	1.75e-06	6.61e-04	5.00e-01	6.76e-01
Erysipelatoclostridium	6.05e-04	3.08e-07	2.77e-04	3.91e-04	8.77e-10	1.48e-05	5.05e-01	6.76e-01
Syntrophococcus	0.00e+00	0.00e+00	0.00e+00	2.72e-06	2.97e-11	2.72e-06	5.05e-01	6.76e-01
uncultured_bacterium_f_Ruminococcaceae	1.43e-02	4.81e-05	3.47e-03	2.17e-02	3.31e-04	9.10e-03	5.12e-01	6.80e-01
Lachnospiraceae_UCG-006	3.04e-03	2.79e-06	8.35e-04	7.39e-03	1.35e-04	5.82e-03	5.25e-01	6.93e-01
Facklamia	7.87e-06	6.73e-11	4.10e-06	1.36e-05	1.87e-10	6.83e-06	5.39e-01	7.06e-01
Acidipila	9.67e-05	5.01e-10	1.12e-05	1.08e-04	5.43e-10	1.16e-05	5.44e-01	7.06e-01
Mycobacterium	2.01e-05	3.61e-10	9.50e-06	2.75e-05	8.24e-11	4.54e-06	5.44e-01	7.06e-01
Atopostipes	9.11e-06	1.16e-10	5.39e-06	2.75e-05	2.64e-09	2.57e-05	5.47e-01	7.06e-01
Family_XIII_UCG-001	2.67e-04	1.04e-08	5.10e-05	2.09e-04	1.66e-08	6.45e-05	5.51e-01	7.06e-01
Blautia	1.08e-02	2.43e-04	7.80e-03	5.12e-03	4.97e-05	3.53e-03	5.70e-01	7.27e-01
[Eubacterium]_brachy_group	6.91e-04	5.31e-07	3.64e-04	4.35e-04	8.83e-08	1.49e-04	5.77e-01	7.29e-01
uncultured_bacterium_f_Lachnospiraceae	5.91e-02	4.92e-04	1.11e-02	4.98e-02	3.43e-04	9.26e-03	5.78e-01	7.29e-01
Streptococcus	3.30e-04	3.94e-08	9.93e-05	2.64e-04	6.75e-09	4.11e-05	6.03e-01	7.52e-01
uncultured_bacterium_o_Acidobacteriales	9.83e-05	8.92e-10	1.49e-05	1.09e-04	3.73e-10	9.66e-06	6.04e-01	7.52e-01
Paenibacillus	3.90e-06	6.10e-11	3.90e-06	6.98e-06	4.64e-11	3.41e-06	6.13e-01	7.57e-01
uncultured_bacterium_o_Gastranaerophilales	2.16e-03	6.49e-06	1.27e-03	1.42e-03	1.39e-08	5.90e-05	6.21e-01	7.57e-01
Alcaligenes	1.95e-05	4.19e-10	1.02e-05	2.81e-05	4.93e-10	1.11e-05	6.28e-01	7.57e-01
DNF00809	6.63e-05	5.29e-09	3.63e-05	4.17e-05	2.15e-09	2.32e-05	6.28e-01	7.57e-01
Muribaculum	6.66e-03	1.58e-05	1.99e-03	5.20e-03	1.07e-05	1.64e-03	6.31e-01	7.57e-01
Candidatus_Koribacter	1.95e-06	1.52e-11	1.95e-06	4.29e-06	8.28e-12	1.44e-06	6.32e-01	7.57e-01
Dorea	2.42e-06	2.34e-11	2.42e-06	4.39e-06	8.67e-12	1.47e-06	6.32e-01	7.57e-01
Phenylobacterium	1.65e-05	1.66e-10	6.45e-06	2.04e-05	6.30e-11	3.97e-06	6.59e-01	7.81e-01
Ruminococcaceae_UCG-004	5.37e-05	3.71e-09	3.05e-05	1.04e-04	3.42e-08	9.25e-05	6.59e-01	7.81e-01
GCA-900066575	6.01e-03	3.33e-05	2.89e-03	4.49e-03	3.93e-06	9.91e-04	6.70e-01	7.90e-01
Granulicella	7.87e-06	6.73e-11	4.10e-06	1.13e-05	1.36e-10	5.84e-06	6.74e-01	7.90e-01
[Eubacterium]_xylanophilum_group	6.42e-03	7.08e-06	1.33e-03	7.77e-03	2.77e-05	2.63e-03	6.90e-01	8.04e-01
[Eubacterium]_coprostanoligenes_group	7.49e-03	3.93e-05	3.13e-03	9.60e-03	7.83e-05	4.42e-03	7.36e-01	8.54e-01
Parasutterella	4.97e-03	1.23e-05	1.76e-03	4.25e-03	3.14e-06	8.87e-04	7.51e-01	8.66e-01
Negativibacillus	8.54e-05	5.31e-09	3.64e-05	6.95e-05	2.57e-09	2.53e-05	7.57e-01	8.68e-01
Marvinbryantia	2.14e-03	5.86e-06	1.21e-03	1.68e-03	1.07e-06	5.18e-04	7.61e-01	8.68e-01
Allobaculum	1.60e-01	5.24e-03	3.62e-02	1.84e-01	2.00e-02	7.07e-02	7.86e-01	8.92e-01
Akkermansia	5.26e-02	8.68e-03	4.66e-02	7.07e-02	6.02e-03	3.88e-02	7.93e-01	8.96e-01
Desulfovibrio	1.49e-02	1.46e-04	6.04e-03	1.26e-02	1.16e-04	5.38e-03	8.00e-01	8.99e-01
Jatrophihabitans	9.20e-05	2.01e-09	2.24e-05	9.81e-05	2.64e-10	8.12e-06	8.16e-01	9.12e-01
Candidatus_Udaeobacter	6.32e-06	5.92e-11	3.85e-06	7.29e-06	9.86e-12	1.57e-06	8.30e-01	9.23e-01
Lactobacillus	1.59e-02	7.85e-04	1.40e-02	1.89e-02	3.88e-04	9.85e-03	8.67e-01	9.59e-01
[Eubacterium]_nodatum_group	4.97e-04	4.11e-08	1.01e-04	5.25e-04	9.66e-08	1.55e-04	8.81e-01	9.70e-01
Burkholderia-Caballeronia-Paraburkholderia	6.14e-05	1.02e-09	1.59e-05	5.88e-05	5.05e-10	1.12e-05	8.95e-01	9.80e-01
Butyricicoccus	1.45e-03	7.66e-07	4.38e-04	1.50e-03	9.02e-08	1.50e-04	9.02e-01	9.82e-01
Conexibacter	1.06e-05	1.30e-11	1.80e-06	1.03e-05	3.63e-11	3.01e-06	9.09e-01	9.82e-01
Lachnospiraceae_NK4A136_group	1.18e-01	1.59e-03	1.99e-02	1.14e-01	4.25e-03	3.26e-02	9.10e-01	9.82e-01
Buttiauxella	1.37e-05	1.46e-10	6.04e-06	1.43e-05	5.07e-11	3.56e-06	9.22e-01	9.90e-01
Rhodoplanes	6.94e-06	2.25e-11	2.37e-06	7.02e-06	4.63e-11	3.40e-06	9.77e-01	1.00e+00
Ruminiclostridium_5	2.83e-03	9.88e-06	1.57e-03	2.80e-03	1.38e-06	5.88e-04	9.78e-01	1.00e+00
Sphingobacterium	3.00e-05	6.98e-11	4.18e-06	3.01e-05	2.04e-10	7.15e-06	9.89e-01	1.00e+00
Brachyspira	0.00e+00	0.00e+00	0.00e+00	1.53e-06	9.42e-12	1.53e-06	1.00e+00	1.00e+00
Campylobacter	2.42e-06	2.34e-11	2.42e-06	1.40e-06	7.81e-12	1.40e-06	1.00e+00	1.00e+00
Collinsella	1.75e-06	1.23e-11	1.75e-06	1.36e-06	7.42e-12	1.36e-06	1.00e+00	1.00e+00
Coprococcus_3	0.00e+00	0.00e+00	0.00e+00	1.53e-06	9.42e-12	1.53e-06	1.00e+00	1.00e+00
Globicatella	1.28e-06	6.59e-12	1.28e-06	1.50e-06	8.96e-12	1.50e-06	1.00e+00	1.00e+00
Lachnospira	0.00e+00	0.00e+00	0.00e+00	1.50e-06	8.96e-12	1.50e-06	1.00e+00	1.00e+00
Libanicoccus	0.00e+00	0.00e+00	0.00e+00	0.00e+00	0.00e+00	0.00e+00	1.00e+00	1.00e+00
Mitsuokella	1.95e-06	1.52e-11	1.95e-06	2.86e-06	1.09e-11	1.65e-06	1.00e+00	1.00e+00
Prevotellaceae_NK3B31_group	0.00e+00	0.00e+00	0.00e+00	0.00e+00	0.00e+00	0.00e+00	1.00e+00	1.00e+00
Roseiarcus	2.57e-06	2.63e-11	2.57e-06	4.19e-06	7.02e-11	4.19e-06	1.00e+00	1.00e+00
Treponema_2	0.00e+00	0.00e+00	0.00e+00	1.36e-06	7.42e-12	1.36e-06	1.00e+00	1.00e+00
uncultured_bacterium_o_Saccharimonadales	0.00e+00	0.00e+00	0.00e+00	1.36e-06	7.42e-12	1.36e-06	1.00e+00	1.00e+00
