# Supplementary material for: Naringin Attenuates High Fat Diet Induced Non-alcoholic Fatty Liver Disease and Gut Bacterial Dysbiosis in Mice
Source: Front Microbiol. 2020 Nov 13;11:585066. doi: 10.3389/fmicb.2020.585066 (PMC7691324; doi:10.3389/fmicb.2020.585066)
Supplement: Supplementary file 10 [file Table_8.XLS]

genus	Mean(NDNARco)	Variance(NDNARco)	Std.err(NDNARco)	Mean(NDco)	Variance(NDco)	Std.err(NDco)	P value	Q value
Ruminococcaceae_UCG-005	5.45e-05	1.51e-09	1.94e-05	5.50e-04	1.14e-09	1.69e-05	0.00e+00	0.00e+00
[Ruminococcus]_torques_group	1.15e-05	3.16e-10	8.89e-06	5.48e-04	3.74e-09	3.06e-05	1.62e-04	1.77e-02
Barnesiella	4.85e-06	3.96e-11	3.15e-06	4.03e-03	2.61e-07	2.55e-04	3.25e-04	2.36e-02
Faecalibacterium	9.93e-06	1.11e-10	5.26e-06	1.19e-03	4.03e-08	1.00e-04	4.87e-04	2.66e-02
Nicotiana_otophora	9.67e-04	1.22e-08	5.53e-05	2.07e-03	6.91e-08	1.31e-04	1.02e-03	4.19e-02
Romboutsia	5.22e-04	2.16e-08	7.36e-05	1.55e-03	5.17e-08	1.14e-04	1.18e-03	4.19e-02
Subdoligranulum	3.30e-06	4.36e-11	3.30e-06	1.54e-04	1.77e-09	2.10e-05	1.35e-03	4.19e-02
Ruminococcaceae_UCG-002	1.65e-06	1.09e-11	1.65e-06	4.75e-05	1.63e-10	6.39e-06	1.62e-03	4.32e-02
Sellimonas	0.00e+00	0.00e+00	0.00e+00	2.04e-04	3.53e-09	2.97e-05	1.78e-03	4.32e-02
Massilia	2.83e-05	5.77e-11	3.80e-06	6.02e-05	7.14e-11	4.23e-06	2.75e-03	5.99e-02
Pseudolabrys	1.32e-05	1.82e-11	2.13e-06	5.18e-05	2.07e-10	7.19e-06	3.68e-03	7.28e-02
uncultured_bacterium_o_Gaiellales	5.74e-05	3.64e-10	9.54e-06	1.25e-04	6.11e-10	1.24e-05	4.95e-03	9.00e-02
Ruminococcus_2	4.95e-06	9.82e-11	4.95e-06	3.75e-05	1.36e-10	5.84e-06	5.61e-03	9.00e-02
Pseudomonas	1.68e-04	2.55e-09	2.52e-05	3.20e-04	2.71e-09	2.60e-05	5.78e-03	9.00e-02
uncultured_bacterium_o_Acidobacteriales	4.81e-05	4.06e-10	1.01e-05	1.25e-04	1.08e-09	1.64e-05	6.31e-03	9.18e-02
Ruminococcaceae_UCG-010	8.36e-04	6.77e-08	1.30e-04	3.29e-04	1.59e-08	6.30e-05	9.05e-03	1.23e-01
Allorhizobium-Neorhizobium-Pararhizobium-Rhizobium	6.02e-05	3.68e-10	9.59e-06	1.18e-04	7.31e-10	1.35e-05	9.60e-03	1.23e-01
Buttiauxella	1.07e-05	2.86e-11	2.68e-06	2.47e-05	3.82e-11	3.09e-06	1.03e-02	1.25e-01
Enterobacter	1.41e-04	3.73e-10	9.66e-06	2.16e-04	1.60e-09	2.00e-05	1.11e-02	1.27e-01
Devosia	1.81e-05	6.43e-11	4.01e-06	4.74e-05	2.55e-10	7.99e-06	1.24e-02	1.30e-01
Bradyrhizobium	6.31e-05	4.74e-10	1.09e-05	1.33e-04	1.36e-09	1.84e-05	1.26e-02	1.30e-01
Bacteroides	5.12e-03	8.90e-06	1.49e-03	1.06e-02	3.04e-06	8.71e-04	1.40e-02	1.38e-01
uncultured_bacterium	1.51e-04	2.62e-09	2.56e-05	2.52e-04	1.65e-09	2.03e-05	1.60e-02	1.52e-01
Microbacterium	3.51e-05	4.39e-11	3.31e-06	7.13e-05	5.30e-10	1.15e-05	1.68e-02	1.53e-01
Serratia	2.47e-04	9.71e-08	1.56e-04	7.71e-04	3.38e-08	9.20e-05	2.03e-02	1.77e-01
Terrabacter	7.94e-06	8.89e-11	4.71e-06	3.53e-05	3.02e-10	8.70e-06	2.29e-02	1.92e-01
Alistipes	1.00e-02	2.02e-05	2.25e-03	2.25e-02	6.58e-05	4.05e-03	2.54e-02	1.97e-01
uncultured_bacterium_f_Xanthobacteraceae	6.52e-05	1.07e-09	1.64e-05	1.17e-04	4.18e-10	1.02e-05	2.57e-02	1.97e-01
Burkholderia-Caballeronia-Paraburkholderia	3.01e-05	4.49e-10	1.06e-05	8.30e-05	1.11e-09	1.67e-05	2.62e-02	1.97e-01
uncultured_bacterium_c_KD4-96	3.79e-05	1.50e-10	6.13e-06	6.20e-05	1.79e-10	6.69e-06	2.72e-02	1.98e-01
uncultured_bacterium_f_Acetobacteraceae	3.36e-05	8.24e-10	1.44e-05	8.79e-05	1.12e-09	1.67e-05	3.40e-02	2.39e-01
Granulicella	0.00e+00	0.00e+00	0.00e+00	7.00e-06	3.52e-11	2.97e-06	3.94e-02	2.61e-01
agricultural_soil_bacterium_SC-I-84	3.54e-05	2.34e-10	7.65e-06	9.64e-05	2.50e-09	2.50e-05	4.10e-02	2.61e-01
Fusobacterium	4.43e-06	2.63e-11	2.57e-06	2.00e-05	1.57e-10	6.27e-06	4.25e-02	2.61e-01
uncultured_bacterium_f_Chitinophagaceae	4.30e-05	9.84e-10	1.57e-05	9.69e-05	1.31e-09	1.81e-05	4.48e-02	2.61e-01
uncultured_bacterium_o_Mollicutes_RF39	1.28e-04	1.78e-08	6.66e-05	3.43e-04	1.93e-08	6.95e-05	4.62e-02	2.61e-01
Jatrophihabitans	8.10e-05	4.85e-09	3.48e-05	1.92e-04	5.33e-09	3.65e-05	4.80e-02	2.61e-01
Facklamia	2.34e-06	2.19e-11	2.34e-06	7.83e-06	3.56e-12	9.43e-07	4.97e-02	2.61e-01
Ochrobactrum	5.24e-05	1.90e-09	2.18e-05	1.16e-04	1.49e-09	1.93e-05	5.03e-02	2.61e-01
Parabacteroides	8.87e-04	5.03e-07	3.55e-04	2.64e-03	2.13e-06	7.29e-04	5.07e-02	2.61e-01
Streptomyces	3.49e-05	2.80e-10	8.36e-06	6.18e-05	3.48e-10	9.32e-06	5.12e-02	2.61e-01
uncultured_bacterium_f_Erysipelotrichaceae	1.63e-03	1.15e-06	5.36e-04	4.40e-04	6.89e-08	1.31e-04	5.13e-02	2.61e-01
Christensenellaceae_R-7_group	2.52e-05	2.84e-10	8.42e-06	7.54e-05	1.90e-09	2.18e-05	5.18e-02	2.61e-01
Lachnospiraceae_XPB1014_group	4.43e-06	2.63e-11	2.57e-06	1.30e-05	3.83e-11	3.10e-06	5.26e-02	2.61e-01
Ellin6067	3.99e-06	2.25e-11	2.37e-06	1.07e-05	1.80e-11	2.12e-06	5.39e-02	2.61e-01
Occallatibacter	2.71e-05	3.84e-10	9.80e-06	5.81e-05	4.94e-10	1.11e-05	5.64e-02	2.67e-01
Ruminococcaceae_UCG-013	5.90e-04	1.26e-07	1.77e-04	2.05e-03	2.01e-06	7.08e-04	6.69e-02	3.08e-01
Rhodanobacter	9.12e-05	1.12e-09	1.67e-05	1.64e-04	4.26e-09	3.26e-05	6.79e-02	3.08e-01
Terrisporobacter	1.24e-05	2.14e-11	2.31e-06	2.01e-05	4.28e-11	3.27e-06	7.28e-02	3.24e-01
[Eubacterium]_nodatum_group	7.88e-04	5.48e-08	1.17e-04	4.15e-04	9.97e-08	1.58e-04	7.71e-02	3.36e-01
Candidatus_Solibacter	6.27e-05	1.53e-09	1.95e-05	1.09e-04	9.36e-10	1.53e-05	8.08e-02	3.46e-01
Sphingobacterium	3.51e-05	7.79e-10	1.40e-05	6.10e-05	1.24e-11	1.76e-06	8.54e-02	3.53e-01
uncultured_bacterium_f_Micropepsaceae	5.39e-05	8.78e-10	1.48e-05	8.74e-05	4.62e-10	1.07e-05	8.68e-02	3.53e-01
Megamonas	1.59e-05	1.20e-10	5.47e-06	3.15e-05	1.74e-10	6.59e-06	8.75e-02	3.53e-01
Mesorhizobium	2.60e-05	2.28e-10	7.55e-06	4.33e-05	1.42e-10	5.96e-06	9.21e-02	3.59e-01
Triticum_urartu	4.50e-05	2.04e-11	2.26e-06	5.82e-05	1.98e-10	7.03e-06	9.29e-02	3.59e-01
Bryobacter	4.95e-05	5.98e-10	1.22e-05	7.68e-05	3.37e-10	9.17e-06	9.38e-02	3.59e-01
uncultured_bacterium_f_Caulobacteraceae	5.39e-06	4.27e-11	3.27e-06	1.43e-05	6.00e-11	3.87e-06	9.69e-02	3.64e-01
Bifidobacterium	9.95e-04	6.75e-07	4.11e-04	2.94e-03	4.35e-06	1.04e-03	1.02e-01	3.77e-01
Cetobacterium	3.09e-06	3.83e-11	3.09e-06	1.39e-05	1.17e-10	5.41e-06	1.04e-01	3.77e-01
Gordonibacter	4.57e-04	2.12e-07	2.30e-04	6.12e-05	1.02e-09	1.59e-05	1.05e-01	3.77e-01
Turicibacter	1.10e-05	1.23e-10	5.54e-06	2.89e-04	1.17e-07	1.71e-04	1.26e-01	4.43e-01
Conexibacter	8.84e-06	6.87e-11	4.14e-06	2.28e-05	2.74e-10	8.27e-06	1.57e-01	5.44e-01
Sphingomonas	5.91e-04	2.90e-08	8.51e-05	9.83e-04	2.48e-07	2.49e-04	1.63e-01	5.54e-01
Ruminiclostridium_9	7.83e-03	3.41e-05	2.92e-03	3.58e-03	4.85e-07	3.48e-04	1.77e-01	5.92e-01
Ruminococcaceae_UCG-014	2.77e-03	1.14e-05	1.69e-03	1.55e-02	3.02e-04	8.68e-03	1.79e-01	5.92e-01
Mycobacterium	1.08e-05	5.45e-12	1.17e-06	1.77e-05	9.34e-11	4.83e-06	1.95e-01	6.25e-01
uncultured_bacterium_o_Rhodospirillales	4.15e-04	1.65e-07	2.03e-04	1.00e-03	5.69e-07	3.77e-04	2.01e-01	6.25e-01
Novosphingobium	2.01e-05	4.48e-10	1.06e-05	3.52e-05	4.27e-11	3.27e-06	2.03e-01	6.25e-01
Candidatus_Koribacter	4.64e-06	8.61e-11	4.64e-06	1.53e-05	1.61e-10	6.35e-06	2.05e-01	6.25e-01
Candidatus_Udaeobacter	4.75e-06	3.56e-11	2.98e-06	1.12e-05	5.62e-11	3.75e-06	2.06e-01	6.25e-01
Nitrospira	5.84e-05	1.44e-09	1.90e-05	2.61e-05	8.53e-10	1.46e-05	2.06e-01	6.25e-01
Lactococcus	2.93e-04	9.34e-08	1.53e-04	9.03e-05	2.52e-10	7.94e-06	2.14e-01	6.32e-01
Cutibacterium	4.68e-06	8.76e-11	4.68e-06	0.00e+00	0.00e+00	0.00e+00	2.15e-01	6.32e-01
Parvibacter	4.08e-04	1.91e-07	2.19e-04	1.23e-04	4.75e-09	3.44e-05	2.25e-01	6.32e-01
Oscillibacter	7.27e-03	7.26e-05	4.26e-03	1.79e-03	3.25e-07	2.85e-04	2.26e-01	6.32e-01
Leuconostoc	2.07e-05	5.76e-10	1.20e-05	5.19e-06	1.22e-11	1.74e-06	2.27e-01	6.32e-01
Bacillus	9.88e-05	4.11e-09	3.21e-05	1.52e-04	2.78e-09	2.64e-05	2.28e-01	6.32e-01
Acidothermus	1.65e-06	1.09e-11	1.65e-06	1.01e-05	1.65e-10	6.42e-06	2.29e-01	6.32e-01
Ruminococcus_1	2.86e-03	1.04e-05	1.62e-03	7.39e-04	1.09e-06	5.23e-04	2.39e-01	6.51e-01
Megasphaera	5.98e-06	1.76e-11	2.10e-06	1.74e-05	3.19e-10	8.92e-06	2.42e-01	6.51e-01
Ruminiclostridium	5.47e-03	4.89e-05	3.50e-03	1.18e-03	1.84e-07	2.15e-04	2.48e-01	6.51e-01
uncultured_bacterium_f_ML635J-40_aquatic_group	5.30e-04	4.38e-07	3.31e-04	1.26e-04	3.05e-10	8.73e-06	2.50e-01	6.51e-01
Collinsella	0.00e+00	0.00e+00	0.00e+00	5.43e-06	4.81e-11	3.47e-06	2.54e-01	6.51e-01
Paenibacillus	0.00e+00	0.00e+00	0.00e+00	5.43e-06	1.18e-10	5.43e-06	2.54e-01	6.51e-01
uncultured_bacterium_f_Clostridiales_vadinBB60_group	1.15e-03	2.89e-06	8.50e-04	1.30e-04	5.47e-09	3.70e-05	2.58e-01	6.54e-01
Faecalibaculum	1.42e-02	2.72e-04	8.24e-03	4.43e-03	9.51e-07	4.88e-04	2.66e-01	6.60e-01
uncultured_bacterium_f_Desulfovibrionaceae	2.45e-02	9.28e-04	1.52e-02	6.03e-03	4.23e-05	3.25e-03	2.67e-01	6.60e-01
Mucispirillum	9.94e-04	1.33e-06	5.77e-04	3.11e-04	7.92e-09	4.45e-05	2.70e-01	6.61e-01
[Eubacterium]_brachy_group	3.97e-04	1.00e-07	1.58e-04	2.02e-04	9.56e-09	4.89e-05	2.73e-01	6.61e-01
Prevotella_9	7.19e-06	3.12e-11	2.79e-06	1.94e-05	4.15e-10	1.02e-05	2.80e-01	6.71e-01
Enterorhabdus	4.01e-03	7.74e-06	1.39e-03	2.23e-03	1.90e-06	6.89e-04	2.84e-01	6.74e-01
Acinetobacter	2.59e-05	3.12e-10	8.83e-06	3.63e-05	3.07e-11	2.77e-06	2.97e-01	6.96e-01
Clostridium_sensu_stricto_1	8.39e-05	1.15e-09	1.69e-05	2.83e-03	2.52e-05	2.51e-03	3.11e-01	7.19e-01
Lysinibacillus	8.63e-06	5.93e-11	3.85e-06	2.77e-05	1.21e-09	1.74e-05	3.20e-01	7.19e-01
Oribacterium	3.20e-06	1.37e-11	1.85e-06	1.09e-05	1.92e-10	6.93e-06	3.23e-01	7.19e-01
Sporosarcina	0.00e+00	0.00e+00	0.00e+00	1.27e-04	5.76e-08	1.20e-04	3.28e-01	7.19e-01
Acidibacter	2.09e-06	1.74e-11	2.09e-06	6.75e-06	6.14e-11	3.92e-06	3.36e-01	7.19e-01
Alloprevotella	8.40e-02	3.90e-03	3.12e-02	4.80e-02	8.08e-04	1.42e-02	3.38e-01	7.19e-01
Pseudogracilibacillus	0.00e+00	0.00e+00	0.00e+00	4.39e-05	6.99e-09	4.18e-05	3.38e-01	7.19e-01
Ileibacterium	4.15e-04	9.04e-09	4.75e-05	4.42e-02	6.99e-03	4.18e-02	3.41e-01	7.19e-01
Prevotella_7	9.72e-06	2.37e-11	2.43e-06	2.64e-05	9.95e-10	1.58e-05	3.41e-01	7.19e-01
Chujaibacter	4.66e-04	1.40e-07	1.87e-04	7.62e-04	1.82e-07	2.13e-04	3.43e-01	7.19e-01
Ruminiclostridium_6	7.15e-04	1.69e-07	2.06e-04	4.14e-04	1.63e-07	2.02e-04	3.43e-01	7.19e-01
Defluviitaleaceae_UCG-011	2.09e-06	1.74e-11	2.09e-06	4.04e-04	6.15e-07	3.92e-04	3.54e-01	7.21e-01
[Eubacterium]_fissicatena_group	1.58e-04	9.42e-08	1.53e-04	8.67e-04	1.82e-06	6.75e-04	3.54e-01	7.21e-01
Rikenellaceae_RC9_gut_group	4.78e-04	7.89e-07	4.44e-04	2.32e-05	1.57e-10	6.26e-06	3.55e-01	7.21e-01
Paraprevotella	0.00e+00	0.00e+00	0.00e+00	1.18e-04	5.36e-08	1.16e-04	3.57e-01	7.21e-01
Alcaligenes	1.27e-05	1.52e-10	6.17e-06	6.51e-06	8.71e-13	4.67e-07	3.72e-01	7.36e-01
Enteractinococcus	1.65e-06	1.09e-11	1.65e-06	1.17e-04	5.24e-08	1.14e-04	3.73e-01	7.36e-01
Atopostipes	2.09e-06	1.74e-11	2.09e-06	1.64e-05	7.89e-10	1.40e-05	3.76e-01	7.36e-01
uncultured_bacterium_f_Christensenellaceae	3.76e-05	1.51e-09	1.94e-05	7.42e-05	3.79e-09	3.08e-05	3.78e-01	7.36e-01
Acidiphilium	6.21e-05	3.57e-09	2.99e-05	1.27e-04	1.35e-08	5.80e-05	3.82e-01	7.37e-01
uncultured_bacterium_f_67-14	6.33e-06	7.79e-11	4.41e-06	1.28e-05	9.48e-11	4.87e-06	4.02e-01	7.60e-01
Intestinimonas	6.84e-03	7.34e-05	4.28e-03	2.64e-03	5.42e-07	3.68e-04	4.04e-01	7.60e-01
Odoribacter	1.41e-02	5.60e-04	1.18e-02	2.47e-03	9.81e-06	1.57e-03	4.04e-01	7.60e-01
Harryflintia	1.18e-05	1.05e-10	5.12e-06	1.95e-05	1.61e-10	6.34e-06	4.28e-01	7.98e-01
uncultured_bacterium_f_Ruminococcaceae	1.36e-02	1.77e-04	6.66e-03	2.42e-02	3.37e-04	9.18e-03	4.34e-01	7.98e-01
Stenotrophomonas	1.23e-05	1.12e-10	5.28e-06	2.05e-05	2.06e-10	7.18e-06	4.43e-01	7.98e-01
Negativibacillus	9.94e-05	2.53e-08	7.95e-05	2.69e-05	2.29e-10	7.57e-06	4.49e-01	7.98e-01
uncultured_bacterium_o_IMCC26256	5.01e-05	3.20e-09	2.83e-05	8.62e-05	3.23e-09	2.84e-05	4.54e-01	7.98e-01
CAG-873	2.09e-06	1.74e-11	2.09e-06	0.00e+00	0.00e+00	0.00e+00	4.63e-01	7.98e-01
Prevotellaceae_NK3B31_group	1.65e-06	1.09e-11	1.65e-06	0.00e+00	0.00e+00	0.00e+00	4.63e-01	7.98e-01
Syntrophococcus	1.65e-06	1.09e-11	1.65e-06	0.00e+00	0.00e+00	0.00e+00	4.63e-01	7.98e-01
Treponema_2	2.09e-06	1.74e-11	2.09e-06	0.00e+00	0.00e+00	0.00e+00	4.63e-01	7.98e-01
uncultured_bacterium_o_Saccharimonadales	1.55e-06	9.57e-12	1.55e-06	0.00e+00	0.00e+00	0.00e+00	4.63e-01	7.98e-01
Prevotella_1	6.05e-05	1.99e-09	2.23e-05	3.90e-05	4.03e-10	1.00e-05	4.66e-01	7.98e-01
DNF00809	3.86e-05	2.48e-09	2.49e-05	1.63e-05	1.71e-10	6.54e-06	4.74e-01	7.98e-01
Lysinimonas	5.30e-05	7.17e-10	1.34e-05	7.42e-05	1.67e-09	2.05e-05	4.76e-01	7.98e-01
uncultured_bacterium_o_KF-JG30-C25	2.15e-04	4.05e-08	1.01e-04	4.00e-04	1.48e-07	1.92e-04	4.83e-01	7.98e-01
Parasutterella	1.09e-02	4.56e-05	3.38e-03	7.73e-03	9.83e-06	1.57e-03	4.85e-01	7.98e-01
Candidatus_Saccharimonas	4.01e-03	2.46e-05	2.48e-03	7.87e-03	5.87e-05	3.83e-03	4.88e-01	7.98e-01
Coriobacteriaceae_UCG-002	5.87e-03	6.54e-05	4.04e-03	1.01e-02	3.41e-05	2.92e-03	4.89e-01	7.98e-01
Anaerovorax	7.98e-05	1.65e-08	6.42e-05	2.56e-05	1.12e-10	5.29e-06	4.90e-01	7.98e-01
Edaphobacter	0.00e+00	0.00e+00	0.00e+00	3.13e-06	1.37e-11	1.85e-06	5.03e-01	7.99e-01
Rothia	0.00e+00	0.00e+00	0.00e+00	3.38e-06	1.54e-11	1.96e-06	5.03e-01	7.99e-01
uncultured_bacterium_f_Peptococcaceae	1.71e-03	2.22e-06	7.44e-04	1.10e-03	2.37e-08	7.69e-05	5.04e-01	7.99e-01
Lachnoclostridium	7.31e-03	1.27e-05	1.78e-03	5.61e-03	4.97e-06	1.12e-03	5.06e-01	7.99e-01
Lachnospiraceae_UCG-001	8.63e-04	8.54e-07	4.62e-04	4.75e-04	9.17e-08	1.51e-04	5.10e-01	8.00e-01
Acidipila	8.84e-05	5.35e-09	3.66e-05	1.31e-04	6.77e-09	4.12e-05	5.21e-01	8.01e-01
Lactobacillus	1.38e-02	5.58e-04	1.18e-02	3.34e-02	2.00e-03	2.24e-02	5.21e-01	8.01e-01
Family_XIII_UCG-001	3.49e-04	2.23e-07	2.36e-04	1.67e-04	1.25e-09	1.77e-05	5.24e-01	8.01e-01
Anaerotruncus	9.65e-04	8.80e-07	4.69e-04	5.89e-04	7.49e-08	1.37e-04	5.25e-01	8.01e-01
GCA-900066575	5.68e-03	7.59e-05	4.36e-03	2.35e-03	1.13e-06	5.30e-04	5.31e-01	8.04e-01
Enterococcus	2.33e-05	1.50e-10	6.12e-06	2.97e-05	1.69e-10	6.51e-06	5.64e-01	8.47e-01
Bilophila	8.64e-04	8.12e-07	4.51e-04	5.14e-04	2.51e-07	2.51e-04	5.79e-01	8.59e-01
Candidatus_Arthromitus	8.03e-05	4.93e-09	3.51e-05	5.08e-05	2.62e-09	2.56e-05	5.79e-01	8.59e-01
Brevundimonas	2.12e-05	5.94e-10	1.22e-05	2.99e-05	1.28e-10	5.66e-06	5.96e-01	8.77e-01
Brachyspira	3.99e-06	2.25e-11	2.37e-06	1.81e-06	1.31e-11	1.81e-06	6.00e-01	8.77e-01
uncultured_bacterium_p_WPS-2	1.41e-05	2.68e-10	8.18e-06	2.10e-05	2.38e-10	7.72e-06	6.23e-01	9.02e-01
Rikenella	1.69e-03	4.06e-06	1.01e-03	2.52e-03	3.54e-06	9.41e-04	6.27e-01	9.02e-01
Agathobacter	2.34e-06	2.19e-11	2.34e-06	4.46e-06	3.53e-11	2.97e-06	6.29e-01	9.02e-01
Phascolarctobacterium	4.75e-06	3.56e-11	2.98e-06	7.34e-06	4.26e-11	3.26e-06	6.34e-01	9.03e-01
Anaerocolumna	9.72e-06	2.37e-11	2.43e-06	8.08e-06	9.72e-12	1.56e-06	6.45e-01	9.12e-01
Roseburia	6.10e-03	1.97e-05	2.22e-03	8.01e-03	2.79e-05	2.64e-03	6.52e-01	9.12e-01
ASF356	4.29e-04	2.56e-07	2.53e-04	2.64e-04	1.07e-07	1.64e-04	6.54e-01	9.12e-01
Rhodoplanes	6.40e-06	5.47e-11	3.70e-06	3.62e-06	5.23e-11	3.62e-06	6.62e-01	9.12e-01
Roseiarcus	4.68e-06	8.76e-11	4.68e-06	7.59e-06	3.04e-11	2.76e-06	6.65e-01	9.12e-01
Dialister	5.29e-06	1.33e-11	1.82e-06	3.13e-06	1.37e-11	1.85e-06	6.68e-01	9.12e-01
Dubosiella	1.25e-02	3.05e-04	8.73e-03	7.76e-03	1.84e-05	2.14e-03	6.71e-01	9.12e-01
Caenimonas	2.14e-05	2.16e-10	7.35e-06	2.60e-05	9.79e-11	4.95e-06	6.73e-01	9.12e-01
uncultured_bacterium_f_Burkholderiaceae	7.65e-05	1.14e-09	1.69e-05	5.97e-05	3.25e-09	2.85e-05	6.81e-01	9.17e-01
uncultured_bacterium_f_Lachnospiraceae	3.47e-02	6.55e-04	1.28e-02	2.76e-02	1.66e-04	6.44e-03	6.87e-01	9.19e-01
Ruminococcaceae_NK4A214_group	7.65e-04	1.22e-07	1.75e-04	6.68e-04	3.67e-08	9.58e-05	6.92e-01	9.20e-01
Gemella	2.34e-04	1.07e-07	1.63e-04	1.54e-04	3.54e-09	2.97e-05	6.96e-01	9.20e-01
Ruminococcaceae_UCG-004	6.16e-05	1.27e-09	1.78e-05	9.51e-05	1.95e-08	6.98e-05	7.06e-01	9.27e-01
Tyzzerella	4.42e-04	1.92e-07	2.19e-04	3.40e-04	1.32e-08	5.75e-05	7.17e-01	9.27e-01
Clostridium_sensu_stricto_13	7.09e-06	2.79e-11	2.64e-06	1.12e-05	3.22e-10	8.97e-06	7.20e-01	9.27e-01
Leucobacter	2.40e-05	1.97e-10	7.02e-06	2.91e-05	3.46e-10	9.31e-06	7.22e-01	9.27e-01
Lachnospiraceae_UCG-006	3.40e-03	1.92e-05	2.19e-03	2.31e-03	5.78e-06	1.20e-03	7.24e-01	9.27e-01
A2	3.11e-03	1.46e-05	1.91e-03	2.22e-03	5.76e-06	1.20e-03	7.48e-01	9.27e-01
Methylobacterium	7.44e-05	4.64e-10	1.08e-05	1.05e-04	2.37e-08	7.69e-05	7.48e-01	9.27e-01
Lachnospiraceae_NK4A136_group	8.34e-02	8.05e-03	4.49e-02	6.56e-02	3.33e-04	9.13e-03	7.52e-01	9.27e-01
Helicobacter	7.59e-03	3.02e-05	2.75e-03	6.34e-03	1.17e-05	1.71e-03	7.53e-01	9.27e-01
Staphylococcus	2.85e-04	6.90e-08	1.31e-04	3.78e-04	1.65e-07	2.03e-04	7.54e-01	9.27e-01
Akkermansia	4.65e-02	6.09e-03	3.90e-02	6.69e-02	5.87e-03	3.83e-02	7.60e-01	9.27e-01
Erysipelatoclostridium	4.26e-04	1.05e-07	1.62e-04	3.67e-04	2.58e-09	2.54e-05	7.68e-01	9.27e-01
Marvinbryantia	2.50e-03	7.23e-06	1.34e-03	1.91e-03	3.90e-06	9.87e-04	7.73e-01	9.27e-01
Prevotellaceae_UCG-001	4.97e-03	1.79e-05	2.12e-03	6.33e-03	4.24e-05	3.26e-03	7.74e-01	9.27e-01
[Eubacterium]_coprostanoligenes_group	5.27e-03	3.25e-05	2.85e-03	7.25e-03	9.83e-05	4.96e-03	7.76e-01	9.27e-01
Arthrobacter	7.94e-05	2.12e-09	2.30e-05	8.79e-05	3.15e-10	8.87e-06	7.77e-01	9.27e-01
[Eubacterium]_xylanophilum_group	3.73e-03	1.07e-05	1.64e-03	4.30e-03	3.21e-07	2.83e-04	7.79e-01	9.27e-01
Escherichia-Shigella	1.02e-04	1.30e-08	5.71e-05	1.34e-04	2.22e-08	7.45e-05	7.82e-01	9.27e-01
Lachnospiraceae_FCS020_group	5.09e-04	2.81e-07	2.65e-04	6.14e-04	1.08e-07	1.64e-04	7.82e-01	9.27e-01
Butyricicoccus	1.12e-03	2.14e-06	7.31e-04	8.77e-04	3.35e-08	9.15e-05	7.91e-01	9.31e-01
Jeotgalicoccus	2.84e-05	1.08e-09	1.64e-05	3.87e-05	3.09e-09	2.78e-05	7.94e-01	9.31e-01
uncultured_bacterium_f_Eggerthellaceae	2.87e-04	4.19e-08	1.02e-04	2.34e-04	9.41e-08	1.53e-04	8.14e-01	9.48e-01
Muribaculum	1.08e-02	1.97e-05	2.22e-03	9.82e-03	3.29e-05	2.87e-03	8.21e-01	9.52e-01
Phenylobacterium	1.15e-05	7.77e-11	4.41e-06	1.28e-05	2.49e-11	2.50e-06	8.31e-01	9.58e-01
Blautia	3.21e-03	5.06e-06	1.12e-03	3.88e-03	2.61e-05	2.55e-03	8.44e-01	9.64e-01
Ruminiclostridium_5	1.79e-03	3.25e-06	9.01e-04	1.56e-03	6.47e-07	4.02e-04	8.45e-01	9.64e-01
Desulfovibrio	4.61e-03	6.14e-06	1.24e-03	5.08e-03	1.28e-05	1.79e-03	8.59e-01	9.75e-01
Ruminococcaceae_UCG-009	2.80e-04	1.38e-07	1.86e-04	2.41e-04	1.99e-09	2.23e-05	8.64e-01	9.76e-01
Ruminococcaceae_UCG-003	1.94e-04	1.42e-08	5.95e-05	2.15e-04	2.68e-08	8.18e-05	8.69e-01	9.77e-01
Dorea	6.77e-06	7.90e-11	4.44e-06	6.02e-06	1.95e-11	2.21e-06	9.01e-01	1.00e+00
Corynebacterium_1	4.55e-05	1.99e-09	2.23e-05	5.16e-05	5.65e-09	3.76e-05	9.09e-01	1.00e+00
uncultured_bacterium_o_Gastranaerophilales	3.66e-03	2.63e-05	2.56e-03	4.01e-03	5.46e-06	1.17e-03	9.18e-01	1.00e+00
Allobaculum	1.63e-01	2.11e-02	7.27e-02	1.54e-01	7.04e-03	4.20e-02	9.31e-01	1.00e+00
Hymenobacter	7.28e-05	8.48e-10	1.46e-05	6.88e-05	5.27e-09	3.63e-05	9.32e-01	1.00e+00
uncultured_bacterium_f_Muribaculaceae	3.18e-01	1.08e-02	5.20e-02	3.12e-01	3.71e-03	3.05e-02	9.32e-01	1.00e+00
Corynebacterium	1.07e-05	8.47e-11	4.60e-06	1.01e-05	6.84e-11	4.14e-06	9.40e-01	1.00e+00
Reyranella	2.26e-05	2.32e-10	7.61e-06	2.35e-05	2.30e-10	7.58e-06	9.41e-01	1.00e+00
Family_XIII_AD3011_group	2.88e-04	2.79e-08	8.35e-05	2.76e-04	6.24e-08	1.25e-04	9.46e-01	1.00e+00
Peptococcus	7.13e-05	4.19e-09	3.24e-05	7.45e-05	2.24e-09	2.37e-05	9.46e-01	1.00e+00
uncultured_bacterium_o_Subgroup_2	5.06e-05	1.27e-09	1.78e-05	5.27e-05	2.05e-09	2.26e-05	9.51e-01	1.00e+00
UBA1819	1.16e-04	1.59e-08	6.30e-05	1.11e-04	9.68e-09	4.92e-05	9.54e-01	1.00e+00
Lachnospiraceae_UCG-008	3.94e-05	6.29e-10	1.25e-05	3.88e-05	9.50e-10	1.54e-05	9.79e-01	1.00e+00
Streptococcus	2.42e-04	3.16e-09	2.81e-05	2.45e-04	3.59e-08	9.47e-05	9.80e-01	1.00e+00
Haliangium	7.92e-06	1.40e-10	5.92e-06	8.07e-06	3.77e-11	3.07e-06	9.83e-01	1.00e+00
Campylobacter	0.00e+00	0.00e+00	0.00e+00	0.00e+00	0.00e+00	0.00e+00	1.00e+00	1.00e+00
Coprococcus_3	0.00e+00	0.00e+00	0.00e+00	0.00e+00	0.00e+00	0.00e+00	1.00e+00	1.00e+00
Globicatella	0.00e+00	0.00e+00	0.00e+00	0.00e+00	0.00e+00	0.00e+00	1.00e+00	1.00e+00
Lachnospira	0.00e+00	0.00e+00	0.00e+00	0.00e+00	0.00e+00	0.00e+00	1.00e+00	1.00e+00
Libanicoccus	0.00e+00	0.00e+00	0.00e+00	1.81e-06	1.31e-11	1.81e-06	1.00e+00	1.00e+00
Mitsuokella	2.09e-06	1.74e-11	2.09e-06	1.81e-06	1.31e-11	1.81e-06	1.00e+00	1.00e+00
Succinivibrio	1.55e-06	9.57e-12	1.55e-06	3.62e-06	1.75e-11	2.09e-06	1.00e+00	1.00e+00
[Eubacterium]_eligens_group	0.00e+00	0.00e+00	0.00e+00	1.81e-06	1.31e-11	1.81e-06	1.00e+00	1.00e+00
uncultured_bacterium_f_p-251-o5	0.00e+00	0.00e+00	0.00e+00	0.00e+00	0.00e+00	0.00e+00	1.00e+00	1.00e+00
