# Supplementary material for: Naringin Attenuates High Fat Diet Induced Non-alcoholic Fatty Liver Disease and Gut Bacterial Dysbiosis in Mice
Source: Front Microbiol. 2020 Nov 13;11:585066. doi: 10.3389/fmicb.2020.585066 (PMC7691324; doi:10.3389/fmicb.2020.585066)
Supplement: Supplementary file 11 [file Table_9.XLS]

genus	Mean(NDNARil)	Variance(NDNARil)	Std.err(NDNARil)	Mean(NDil)	Variance(NDil)	Std.err(NDil)	P value	Q value
Odoribacter	3.78e-04	5.43e-09	3.69e-05	1.61e-04	1.02e-08	5.06e-05	5.98e-03	5.72e-01
Barnesiella	4.17e-06	9.13e-12	1.51e-06	9.56e-04	4.13e-07	3.21e-04	1.21e-02	5.72e-01
Agathobacter	4.08e-04	7.53e-08	1.37e-04	5.24e-06	1.98e-11	2.22e-06	1.30e-02	5.72e-01
Sellimonas	3.45e-06	6.15e-12	1.24e-06	1.72e-04	1.41e-08	5.95e-05	1.45e-02	5.72e-01
Brachyspira	1.27e-05	7.75e-11	4.40e-06	9.45e-07	3.58e-12	9.45e-07	2.06e-02	5.72e-01
Terrisporobacter	3.50e-04	5.95e-08	1.22e-04	3.68e-05	2.31e-10	7.60e-06	2.26e-02	5.72e-01
Granulicella	7.11e-06	8.90e-13	4.72e-07	3.49e-06	7.48e-12	1.37e-06	2.44e-02	5.72e-01
[Ruminococcus]_torques_group	3.57e-05	3.49e-09	2.95e-05	2.35e-04	2.20e-08	7.42e-05	2.52e-02	5.72e-01
Subdoligranulum	2.70e-04	3.25e-08	9.02e-05	5.30e-05	6.78e-12	1.30e-06	2.90e-02	5.72e-01
Ruminococcaceae_UCG-002	2.45e-04	3.35e-08	9.16e-05	2.56e-05	4.88e-11	3.49e-06	2.95e-02	5.72e-01
Bilophila	5.77e-04	1.85e-07	2.15e-04	8.76e-05	3.77e-10	9.71e-06	3.41e-02	5.72e-01
Phascolarctobacterium	1.17e-04	9.15e-09	4.78e-05	8.22e-06	5.89e-11	3.84e-06	3.48e-02	5.72e-01
Ruminococcaceae_NK4A214_group	3.35e-04	3.97e-08	9.96e-05	1.12e-04	2.46e-09	2.48e-05	3.86e-02	5.72e-01
Mitsuokella	2.32e-04	4.43e-08	1.05e-04	6.94e-06	5.19e-11	3.60e-06	4.20e-02	5.72e-01
Coprococcus_3	1.69e-04	2.59e-08	8.04e-05	2.94e-06	1.53e-11	1.96e-06	4.69e-02	5.72e-01
uncultured_bacterium_f_Caulobacteraceae	2.37e-05	1.80e-10	6.72e-06	8.13e-06	4.66e-11	3.41e-06	4.79e-02	5.72e-01
Ruminococcaceae_UCG-004	1.74e-05	1.22e-10	5.53e-06	4.44e-06	4.37e-11	3.31e-06	5.09e-02	5.72e-01
Erysipelatoclostridium	1.35e-04	8.53e-09	4.62e-05	4.63e-04	9.91e-08	1.57e-04	5.29e-02	5.72e-01
Campylobacter	1.80e-04	3.33e-08	9.12e-05	1.98e-06	5.25e-12	1.15e-06	6.00e-02	5.72e-01
Christensenellaceae_R-7_group	2.40e-04	3.75e-08	9.69e-05	5.03e-05	2.43e-10	7.80e-06	6.09e-02	5.72e-01
Lachnospiraceae_XPB1014_group	5.10e-04	2.73e-07	2.61e-04	1.42e-05	1.16e-10	5.37e-06	6.59e-02	5.72e-01
Dorea	6.98e-05	4.86e-09	3.49e-05	4.41e-06	1.73e-11	2.08e-06	6.96e-02	5.72e-01
Clostridium_sensu_stricto_13	1.60e-04	2.53e-08	7.95e-05	1.09e-05	1.53e-11	1.96e-06	6.99e-02	5.72e-01
Megasphaera	8.95e-04	7.09e-07	4.21e-04	1.01e-04	1.68e-08	6.48e-05	7.06e-02	5.72e-01
Mesorhizobium	5.62e-05	5.53e-10	1.18e-05	3.25e-05	1.23e-10	5.54e-06	7.53e-02	5.72e-01
Family_XIII_AD3011_group	2.19e-04	2.26e-08	7.51e-05	7.11e-05	4.17e-09	3.23e-05	7.57e-02	5.72e-01
Globicatella	5.75e-06	2.66e-11	2.58e-06	8.35e-07	2.79e-12	8.35e-07	7.61e-02	5.72e-01
uncultured_bacterium_o_Gaiellales	1.13e-04	2.20e-09	2.34e-05	6.75e-05	3.72e-10	9.64e-06	7.71e-02	5.72e-01
Megamonas	2.75e-04	2.53e-07	2.52e-04	1.04e-03	4.58e-07	3.38e-04	7.82e-02	5.72e-01
uncultured_bacterium_f_p-251-o5	4.61e-04	2.59e-07	2.55e-04	1.87e-06	4.76e-12	1.09e-06	7.87e-02	5.72e-01
Rikenellaceae_RC9_gut_group	2.23e-04	2.67e-08	8.17e-05	6.12e-05	5.86e-09	3.83e-05	8.24e-02	5.80e-01
Facklamia	2.92e-05	5.86e-10	1.21e-05	7.36e-06	2.87e-11	2.68e-06	8.61e-02	5.87e-01
uncultured_bacterium_f_67-14	5.00e-06	1.80e-11	2.12e-06	1.24e-05	5.85e-11	3.83e-06	9.81e-02	6.06e-01
Massilia	4.45e-05	3.40e-10	9.22e-06	2.83e-05	2.64e-11	2.57e-06	1.00e-01	6.06e-01
Corynebacterium_1	5.36e-04	3.02e-07	2.75e-04	7.19e-05	4.72e-09	3.44e-05	1.02e-01	6.06e-01
Microbacterium	1.23e-04	5.68e-09	3.77e-05	5.94e-05	1.30e-10	5.70e-06	1.04e-01	6.06e-01
Turicibacter	4.48e-04	1.42e-07	1.89e-04	2.29e-03	4.74e-06	1.09e-03	1.06e-01	6.06e-01
uncultured_bacterium_f_Erysipelotrichaceae	5.14e-04	1.14e-07	1.69e-04	1.82e-04	4.90e-08	1.11e-04	1.09e-01	6.06e-01
Lachnospiraceae_UCG-008	1.58e-04	3.27e-08	9.04e-05	1.13e-05	4.10e-11	3.20e-06	1.15e-01	6.06e-01
Fusobacterium	5.48e-04	1.35e-07	1.84e-04	1.32e-03	7.78e-07	4.41e-04	1.16e-01	6.06e-01
Bifidobacterium	7.70e-03	4.60e-06	1.07e-03	2.26e-02	3.34e-04	9.13e-03	1.17e-01	6.06e-01
Mucispirillum	1.10e-04	9.67e-09	4.92e-05	2.51e-04	2.04e-08	7.14e-05	1.17e-01	6.06e-01
Faecalibaculum	3.27e-02	1.01e-03	1.59e-02	6.97e-03	1.67e-05	2.04e-03	1.20e-01	6.11e-01
uncultured_bacterium_o_Rhodospirillales	1.13e-05	7.96e-11	4.46e-06	4.19e-05	1.40e-09	1.87e-05	1.24e-01	6.13e-01
Harryflintia	2.83e-05	4.84e-10	1.10e-05	1.04e-05	4.60e-11	3.39e-06	1.37e-01	6.33e-01
Ruminiclostridium_6	4.49e-04	2.05e-07	2.27e-04	9.29e-05	5.60e-09	3.74e-05	1.37e-01	6.33e-01
Corynebacterium	4.38e-04	2.30e-07	2.40e-04	6.45e-05	3.41e-09	2.92e-05	1.38e-01	6.33e-01
Anaerovorax	1.10e-05	7.01e-11	4.19e-06	3.54e-06	2.25e-11	2.37e-06	1.40e-01	6.33e-01
uncultured_bacterium_f_Acetobacteraceae	3.30e-05	3.05e-10	8.73e-06	4.85e-05	1.04e-10	5.09e-06	1.42e-01	6.33e-01
Allorhizobium-Neorhizobium-Pararhizobium-Rhizobium	1.69e-04	2.06e-08	7.17e-05	6.26e-05	1.47e-10	6.06e-06	1.54e-01	6.71e-01
Phenylobacterium	3.82e-05	9.55e-10	1.54e-05	1.55e-05	7.92e-12	1.41e-06	1.58e-01	6.76e-01
Coriobacteriaceae_UCG-002	1.33e-02	2.44e-04	7.80e-03	4.39e-02	1.54e-03	1.96e-02	1.61e-01	6.76e-01
Caenimonas	4.27e-05	5.05e-10	1.12e-05	2.53e-05	8.70e-11	4.66e-06	1.66e-01	6.82e-01
Gordonibacter	1.16e-03	1.75e-06	6.62e-04	2.29e-04	1.06e-08	5.14e-05	1.74e-01	7.03e-01
Lachnoclostridium	4.08e-03	6.90e-06	1.31e-03	2.14e-03	1.39e-06	5.89e-04	1.87e-01	7.39e-01
DNF00809	2.02e-04	7.03e-08	1.33e-04	2.71e-05	1.63e-10	6.38e-06	2.00e-01	7.74e-01
CAG-873	7.11e-06	5.81e-11	3.81e-06	1.67e-06	1.12e-11	1.67e-06	2.02e-01	7.74e-01
Enterorhabdus	1.90e-02	3.13e-04	8.85e-03	7.06e-03	3.46e-05	2.94e-03	2.15e-01	8.08e-01
Haliangium	2.09e-05	3.47e-10	9.31e-06	8.93e-06	1.72e-11	2.08e-06	2.25e-01	8.13e-01
Ruminococcus_2	8.84e-05	9.32e-09	4.83e-05	2.77e-05	1.02e-10	5.06e-06	2.25e-01	8.13e-01
Lachnospiraceae_NK4A136_group	1.58e-02	1.03e-04	5.08e-03	8.43e-03	3.67e-05	3.03e-03	2.28e-01	8.13e-01
Lachnospira	1.19e-04	3.59e-08	9.48e-05	5.05e-06	6.30e-11	3.97e-06	2.48e-01	8.73e-01
Serratia	7.22e-05	3.17e-09	2.82e-05	3.33e-05	1.08e-09	1.64e-05	2.52e-01	8.73e-01
Helicobacter	5.87e-04	1.02e-07	1.60e-04	1.08e-03	6.32e-07	3.98e-04	2.74e-01	8.82e-01
Bacteroides	1.16e-03	2.44e-06	7.81e-04	2.41e-03	2.26e-06	7.52e-04	2.76e-01	8.82e-01
[Eubacterium]_eligens_group	8.25e-05	1.62e-08	6.36e-05	9.30e-06	1.59e-10	6.31e-06	2.82e-01	8.82e-01
Acidiphilium	5.14e-05	5.68e-10	1.19e-05	3.77e-05	1.15e-11	1.70e-06	2.85e-01	8.82e-01
Prevotella_9	9.25e-04	2.21e-06	7.44e-04	7.83e-05	1.28e-08	5.66e-05	2.89e-01	8.82e-01
Devosia	8.05e-05	3.94e-09	3.14e-05	4.48e-05	3.67e-11	3.03e-06	2.92e-01	8.82e-01
Streptococcus	2.25e-02	1.33e-03	1.82e-02	2.05e-03	3.05e-06	8.73e-04	2.99e-01	8.82e-01
Romboutsia	1.22e-03	9.94e-07	4.99e-04	2.04e-03	1.13e-06	5.32e-04	3.01e-01	8.82e-01
Alistipes	8.19e-04	1.41e-07	1.88e-04	1.68e-03	2.31e-06	7.60e-04	3.17e-01	8.82e-01
Burkholderia-Caballeronia-Paraburkholderia	5.40e-05	8.33e-10	1.44e-05	3.76e-05	5.23e-11	3.62e-06	3.20e-01	8.82e-01
Ruminococcaceae_UCG-014	1.06e-03	1.61e-07	2.00e-04	7.50e-03	1.39e-04	5.89e-03	3.23e-01	8.82e-01
uncultured_bacterium	3.87e-04	8.12e-08	1.42e-04	2.28e-04	3.41e-09	2.92e-05	3.23e-01	8.82e-01
Staphylococcus	1.23e-02	4.46e-04	1.06e-02	9.89e-04	1.32e-06	5.75e-04	3.36e-01	8.82e-01
Ruminococcaceae_UCG-009	9.79e-05	3.06e-09	2.77e-05	1.62e-04	1.11e-08	5.27e-05	3.38e-01	8.82e-01
uncultured_bacterium_f_Ruminococcaceae	2.44e-03	1.88e-06	6.85e-04	1.06e-02	2.30e-04	7.59e-03	3.39e-01	8.82e-01
Jeotgalicoccus	5.07e-04	7.55e-07	4.34e-04	4.39e-05	5.94e-09	3.85e-05	3.42e-01	8.82e-01
Terrabacter	3.66e-05	4.87e-10	1.10e-05	2.45e-05	4.72e-11	3.44e-06	3.55e-01	8.82e-01
Atopostipes	3.42e-05	3.17e-09	2.82e-05	4.71e-06	2.28e-11	2.39e-06	3.56e-01	8.82e-01
Rikenella	9.49e-05	1.97e-09	2.22e-05	4.60e-04	4.90e-07	3.50e-04	3.57e-01	8.82e-01
Acidibacter	4.26e-05	4.94e-09	3.52e-05	5.92e-06	6.25e-11	3.95e-06	3.62e-01	8.82e-01
[Eubacterium]_brachy_group	1.03e-04	1.02e-09	1.60e-05	6.01e-05	6.02e-09	3.88e-05	3.64e-01	8.82e-01
Anaerocolumna	2.52e-03	2.29e-05	2.39e-03	9.37e-05	3.98e-09	3.15e-05	3.83e-01	8.82e-01
Treponema_2	6.59e-05	1.68e-08	6.48e-05	1.67e-06	1.12e-11	1.67e-06	4.01e-01	8.82e-01
Acidipila	6.96e-05	1.06e-09	1.63e-05	5.02e-05	4.76e-10	1.09e-05	4.03e-01	8.82e-01
Conexibacter	1.21e-05	1.38e-11	1.86e-06	7.12e-06	8.88e-11	4.71e-06	4.07e-01	8.82e-01
Bradyrhizobium	2.00e-04	3.87e-08	9.84e-05	1.03e-04	4.10e-10	1.01e-05	4.09e-01	8.82e-01
Ruminococcaceae_UCG-013	3.09e-04	5.53e-08	1.18e-04	4.50e-03	7.24e-05	4.25e-03	4.09e-01	8.82e-01
Ileibacterium	3.51e-03	1.37e-05	1.85e-03	9.76e-02	3.66e-02	9.57e-02	4.10e-01	8.82e-01
Triticum_urartu	2.44e-04	1.44e-07	1.90e-04	5.83e-05	5.01e-10	1.12e-05	4.12e-01	8.82e-01
Buttiauxella	6.28e-05	1.01e-08	5.02e-05	1.39e-05	3.08e-11	2.77e-06	4.17e-01	8.82e-01
Syntrophococcus	5.54e-05	1.02e-08	5.06e-05	6.03e-06	3.20e-11	2.83e-06	4.17e-01	8.82e-01
Roseiarcus	2.36e-05	1.07e-09	1.63e-05	7.53e-06	2.69e-11	2.59e-06	4.22e-01	8.82e-01
Ruminococcaceae_UCG-005	5.04e-04	1.18e-07	1.72e-04	3.12e-04	3.78e-08	9.72e-05	4.22e-01	8.82e-01
Sphingobacterium	5.75e-05	5.26e-09	3.63e-05	2.21e-05	1.52e-10	6.16e-06	4.29e-01	8.82e-01
uncultured_bacterium_o_IMCC26256	3.75e-05	2.94e-10	8.57e-06	2.66e-05	2.25e-10	7.50e-06	4.37e-01	8.82e-01
Acidothermus	4.38e-05	4.36e-09	3.30e-05	1.19e-05	9.81e-11	4.95e-06	4.39e-01	8.82e-01
Lactococcus	7.55e-03	1.96e-04	7.01e-03	8.63e-04	1.60e-07	2.00e-04	4.39e-01	8.82e-01
[Eubacterium]_nodatum_group	4.81e-05	4.80e-10	1.10e-05	7.95e-05	3.91e-09	3.12e-05	4.42e-01	8.82e-01
Paenibacillus	1.00e-04	3.45e-08	9.29e-05	1.19e-05	2.83e-10	8.41e-06	4.44e-01	8.82e-01
Oscillibacter	1.10e-03	3.59e-07	3.00e-04	6.96e-04	3.62e-07	3.01e-04	4.45e-01	8.82e-01
Bacillus	3.84e-04	2.74e-07	2.62e-04	1.36e-04	6.19e-09	3.93e-05	4.52e-01	8.82e-01
Escherichia-Shigella	7.96e-03	2.22e-04	7.46e-03	9.67e-04	1.33e-06	5.76e-04	4.53e-01	8.82e-01
Succinivibrio	1.48e-04	7.85e-08	1.40e-04	1.68e-05	7.34e-10	1.35e-05	4.56e-01	8.82e-01
Tyzzerella	5.51e-05	8.33e-10	1.44e-05	7.69e-05	1.40e-09	1.87e-05	4.66e-01	8.82e-01
Pseudogracilibacillus	5.92e-06	1.40e-10	5.92e-06	4.22e-05	6.07e-09	3.89e-05	4.69e-01	8.82e-01
Nitrospira	1.40e-04	1.07e-08	5.17e-05	8.94e-05	1.52e-09	1.95e-05	4.71e-01	8.82e-01
Defluviitaleaceae_UCG-011	2.47e-05	1.99e-09	2.23e-05	4.33e-06	1.74e-11	2.08e-06	4.80e-01	8.82e-01
Prevotella_7	5.22e-04	1.00e-06	5.01e-04	6.40e-05	9.12e-09	4.77e-05	4.80e-01	8.82e-01
Lysinimonas	8.58e-05	5.66e-09	3.76e-05	5.12e-05	1.72e-10	6.55e-06	4.84e-01	8.82e-01
Cutibacterium	9.69e-05	2.23e-08	7.46e-05	2.91e-05	3.18e-10	8.92e-06	4.86e-01	8.82e-01
Parasutterella	1.18e-03	1.45e-06	6.03e-04	3.97e-03	3.68e-05	3.03e-03	4.89e-01	8.82e-01
Lachnospiraceae_UCG-001	6.83e-04	2.81e-07	2.65e-04	4.42e-03	6.93e-05	4.16e-03	4.93e-01	8.82e-01
Oribacterium	2.22e-04	1.64e-07	2.02e-04	3.95e-05	2.36e-09	2.43e-05	4.96e-01	8.82e-01
Candidatus_Solibacter	8.30e-05	5.32e-09	3.65e-05	4.91e-05	4.74e-10	1.09e-05	4.98e-01	8.82e-01
Akkermansia	5.12e-02	7.87e-03	4.44e-02	1.11e-02	2.89e-04	8.49e-03	5.00e-01	8.82e-01
Dialister	1.30e-04	5.99e-08	1.22e-04	2.10e-05	1.25e-09	1.77e-05	5.02e-01	8.82e-01
UBA1819	6.79e-05	1.52e-09	1.95e-05	4.59e-05	9.86e-10	1.57e-05	5.04e-01	8.82e-01
Libanicoccus	5.18e-05	1.07e-08	5.18e-05	6.04e-06	9.09e-11	4.77e-06	5.06e-01	8.82e-01
Prevotella_1	2.20e-04	7.11e-08	1.33e-04	1.02e-04	8.97e-10	1.50e-05	5.07e-01	8.82e-01
Candidatus_Udaeobacter	8.86e-05	2.88e-08	8.49e-05	1.39e-05	2.44e-10	7.81e-06	5.10e-01	8.82e-01
Leuconostoc	6.25e-05	1.78e-09	2.11e-05	4.04e-05	7.72e-10	1.39e-05	5.10e-01	8.82e-01
uncultured_bacterium_f_Eggerthellaceae	1.19e-03	1.55e-06	6.22e-04	5.89e-04	3.67e-07	3.03e-04	5.12e-01	8.82e-01
Cetobacterium	2.42e-04	2.13e-07	2.31e-04	4.13e-05	3.37e-10	9.18e-06	5.16e-01	8.82e-01
Gemella	4.94e-02	8.56e-03	4.63e-02	9.11e-03	2.20e-04	7.41e-03	5.22e-01	8.82e-01
uncultured_bacterium_o_Acidobacteriales	1.94e-04	6.31e-08	1.26e-04	8.58e-05	3.93e-10	9.92e-06	5.23e-01	8.82e-01
uncultured_bacterium_f_Xanthobacteraceae	1.44e-04	2.49e-08	7.89e-05	7.58e-05	2.15e-10	7.34e-06	5.25e-01	8.82e-01
Leucobacter	7.67e-05	7.38e-09	4.30e-05	3.92e-05	3.35e-10	9.16e-06	5.27e-01	8.82e-01
Chujaibacter	3.62e-04	3.38e-08	9.19e-05	2.78e-04	5.78e-09	3.80e-05	5.30e-01	8.82e-01
Methylobacterium	1.20e-04	7.83e-09	4.42e-05	8.23e-05	2.83e-10	8.41e-06	5.34e-01	8.82e-01
Brevundimonas	7.46e-05	5.58e-09	3.74e-05	4.34e-05	5.91e-11	3.84e-06	5.42e-01	8.82e-01
Candidatus_Koribacter	1.80e-05	5.57e-10	1.18e-05	8.01e-06	1.49e-11	1.93e-06	5.42e-01	8.82e-01
Anaerotruncus	2.46e-04	2.64e-08	8.12e-05	1.67e-04	1.01e-08	5.03e-05	5.47e-01	8.83e-01
Lysinibacillus	3.75e-04	4.50e-07	3.35e-04	1.01e-04	1.88e-08	6.86e-05	5.63e-01	8.93e-01
Mycobacterium	1.63e-05	1.73e-10	6.58e-06	2.23e-05	5.83e-11	3.82e-06	5.67e-01	8.93e-01
uncultured_bacterium_o_KF-JG30-C25	1.49e-04	4.11e-09	3.21e-05	1.16e-04	3.11e-09	2.79e-05	5.67e-01	8.93e-01
Sphingomonas	1.05e-03	4.95e-07	3.52e-04	7.58e-04	6.85e-08	1.31e-04	5.69e-01	8.93e-01
Rhodoplanes	1.71e-05	1.03e-09	1.60e-05	4.65e-06	1.40e-11	1.87e-06	5.82e-01	9.03e-01
Collinsella	4.39e-05	7.26e-09	4.26e-05	1.10e-05	2.30e-10	7.59e-06	5.93e-01	9.03e-01
Rhodanobacter	1.01e-04	4.22e-09	3.25e-05	7.50e-05	3.35e-10	9.15e-06	5.95e-01	9.03e-01
Candidatus_Arthromitus	4.18e-03	6.75e-05	4.11e-03	1.08e-03	7.61e-07	4.36e-04	6.01e-01	9.03e-01
Prevotellaceae_NK3B31_group	2.45e-05	2.19e-09	2.34e-05	6.88e-06	1.25e-10	5.59e-06	6.11e-01	9.03e-01
uncultured_bacterium_f_Peptococcaceae	2.76e-04	4.44e-08	1.05e-04	1.81e-04	2.31e-08	7.60e-05	6.13e-01	9.03e-01
Ellin6067	1.79e-05	2.60e-10	8.07e-06	1.20e-05	5.38e-12	1.16e-06	6.16e-01	9.03e-01
uncultured_bacterium_o_Mollicutes_RF39	1.97e-04	9.02e-08	1.50e-04	8.59e-05	3.48e-09	2.95e-05	6.16e-01	9.03e-01
uncultured_bacterium_f_Lachnospiraceae	7.76e-03	2.45e-05	2.47e-03	5.40e-03	1.85e-05	2.15e-03	6.18e-01	9.03e-01
agricultural_soil_bacterium_SC-I-84	4.66e-05	5.16e-10	1.14e-05	3.72e-05	1.81e-10	6.73e-06	6.21e-01	9.03e-01
Ruminiclostridium_5	7.64e-04	7.90e-08	1.41e-04	5.87e-04	1.66e-07	2.04e-04	6.22e-01	9.03e-01
Ochrobactrum	2.93e-04	2.05e-07	2.26e-04	1.37e-04	1.20e-09	1.73e-05	6.34e-01	9.13e-01
Novosphingobium	5.61e-05	3.60e-09	3.00e-05	3.54e-05	2.49e-11	2.50e-06	6.36e-01	9.13e-01
Arthrobacter	2.28e-04	4.75e-08	1.09e-04	1.56e-04	1.74e-09	2.09e-05	6.54e-01	9.22e-01
uncultured_bacterium_p_WPS-2	2.49e-05	1.25e-09	1.76e-05	1.35e-05	2.65e-11	2.57e-06	6.58e-01	9.22e-01
Parvibacter	7.64e-04	7.84e-07	4.43e-04	4.30e-04	3.20e-07	2.83e-04	6.59e-01	9.22e-01
uncultured_bacterium_f_Christensenellaceae	3.62e-05	3.21e-10	8.96e-06	6.35e-05	7.17e-09	4.23e-05	6.60e-01	9.22e-01
Alloprevotella	8.10e-04	4.62e-08	1.07e-04	1.29e-03	2.56e-06	8.00e-04	6.73e-01	9.35e-01
GCA-900066575	3.53e-04	8.55e-09	4.62e-05	2.84e-04	5.11e-08	1.13e-04	6.93e-01	9.57e-01
uncultured_bacterium_c_KD4-96	8.07e-05	6.21e-09	3.94e-05	5.88e-05	4.13e-10	1.02e-05	7.05e-01	9.67e-01
Lachnospiraceae_FCS020_group	1.10e-04	5.91e-09	3.84e-05	1.64e-04	4.00e-08	1.00e-04	7.23e-01	9.73e-01
Blautia	1.29e-03	8.03e-07	4.48e-04	9.60e-04	9.96e-07	4.99e-04	7.35e-01	9.73e-01
Marvinbryantia	6.34e-04	3.87e-07	3.11e-04	4.65e-04	9.79e-08	1.56e-04	7.35e-01	9.73e-01
Enterococcus	2.86e-04	2.13e-07	2.31e-04	1.78e-04	7.98e-09	4.47e-05	7.47e-01	9.73e-01
Roseburia	2.38e-03	3.73e-06	9.66e-04	1.84e-03	1.85e-06	6.80e-04	7.47e-01	9.73e-01
A2	1.22e-03	6.41e-07	4.00e-04	9.62e-04	6.54e-07	4.04e-04	7.51e-01	9.73e-01
Jatrophihabitans	8.21e-05	2.87e-10	8.47e-06	8.85e-05	5.20e-10	1.14e-05	7.51e-01	9.73e-01
Ruminococcus_1	1.90e-04	6.86e-08	1.31e-04	1.27e-04	1.20e-08	5.47e-05	7.57e-01	9.73e-01
Reyranella	3.62e-05	7.91e-10	1.41e-05	2.97e-05	1.49e-10	6.11e-06	7.62e-01	9.73e-01
Butyricicoccus	3.15e-04	1.11e-07	1.67e-04	4.03e-04	6.26e-08	1.25e-04	7.66e-01	9.73e-01
Ruminococcaceae_UCG-003	9.16e-05	3.68e-09	3.04e-05	7.69e-05	1.44e-09	1.90e-05	7.73e-01	9.73e-01
Hymenobacter	5.60e-05	2.04e-09	2.26e-05	6.67e-05	7.69e-10	1.39e-05	7.76e-01	9.73e-01
Occallatibacter	6.28e-05	3.05e-09	2.76e-05	5.11e-05	3.41e-10	9.23e-06	7.77e-01	9.73e-01
Ruminococcaceae_UCG-010	3.94e-05	2.54e-10	7.97e-06	4.58e-05	7.89e-10	1.40e-05	7.80e-01	9.73e-01
Faecalibacterium	7.09e-04	1.45e-06	6.01e-04	9.75e-04	4.02e-07	3.17e-04	7.83e-01	9.73e-01
Stenotrophomonas	8.44e-05	1.16e-08	5.38e-05	5.88e-05	5.51e-09	3.71e-05	7.84e-01	9.73e-01
uncultured_bacterium_f_ML635J-40_aquatic_group	5.87e-06	3.26e-11	2.85e-06	9.15e-06	2.58e-10	8.02e-06	7.86e-01	9.73e-01
uncultured_bacterium_o_Saccharimonadales	7.40e-06	2.19e-10	7.40e-06	4.18e-06	6.97e-11	4.18e-06	7.90e-01	9.73e-01
uncultured_bacterium_f_Chitinophagaceae	4.04e-05	1.93e-10	6.95e-06	3.54e-05	6.11e-10	1.24e-05	8.02e-01	9.81e-01
Alcaligenes	9.03e-05	2.58e-08	8.04e-05	6.21e-05	1.52e-10	6.16e-06	8.06e-01	9.81e-01
Dubosiella	2.16e-02	1.54e-04	6.20e-03	1.88e-02	1.38e-04	5.88e-03	8.14e-01	9.82e-01
Acinetobacter	6.25e-04	1.21e-06	5.49e-04	9.56e-04	2.82e-06	8.40e-04	8.15e-01	9.82e-01
Negativibacillus	1.94e-05	3.52e-10	9.38e-06	1.50e-05	5.26e-10	1.15e-05	8.34e-01	9.83e-01
Sporosarcina	1.04e-04	2.00e-08	7.07e-05	1.50e-04	7.62e-08	1.38e-04	8.36e-01	9.83e-01
uncultured_bacterium_o_Subgroup_2	4.01e-05	1.11e-09	1.67e-05	3.52e-05	1.07e-10	5.17e-06	8.40e-01	9.83e-01
Ruminiclostridium_9	7.53e-04	1.41e-07	1.88e-04	6.77e-04	1.68e-07	2.05e-04	8.45e-01	9.83e-01
Desulfovibrio	1.99e-02	4.96e-04	1.11e-02	1.58e-02	4.09e-04	1.01e-02	8.48e-01	9.83e-01
Rothia	5.03e-04	5.65e-07	3.76e-04	3.69e-04	4.75e-07	3.45e-04	8.51e-01	9.83e-01
uncultured_bacterium_f_Burkholderiaceae	9.51e-05	3.60e-09	3.00e-05	8.64e-05	1.34e-09	1.83e-05	8.59e-01	9.83e-01
Bryobacter	4.60e-05	5.39e-10	1.16e-05	5.04e-05	7.49e-10	1.37e-05	8.60e-01	9.83e-01
Pseudolabrys	3.45e-05	6.23e-10	1.25e-05	3.14e-05	5.81e-11	3.81e-06	8.60e-01	9.83e-01
Muribaculum	2.73e-03	5.02e-06	1.12e-03	3.16e-03	1.02e-05	1.60e-03	8.69e-01	9.83e-01
uncultured_bacterium_f_Desulfovibrionaceae	2.42e-03	2.76e-06	8.30e-04	2.75e-03	6.34e-06	1.26e-03	8.72e-01	9.83e-01
Family_XIII_UCG-001	6.34e-05	5.91e-09	3.84e-05	5.30e-05	3.44e-09	2.93e-05	8.73e-01	9.83e-01
Candidatus_Saccharimonas	9.59e-03	2.73e-04	8.26e-03	7.54e-03	1.24e-04	5.57e-03	8.78e-01	9.83e-01
Intestinimonas	1.14e-03	3.86e-07	3.11e-04	1.05e-03	4.59e-07	3.39e-04	8.82e-01	9.83e-01
uncultured_bacterium_f_Micropepsaceae	4.33e-05	6.68e-11	4.09e-06	4.20e-05	1.40e-10	5.91e-06	8.92e-01	9.83e-01
Clostridium_sensu_stricto_1	1.24e-03	6.84e-07	4.14e-04	1.06e-03	3.45e-06	9.29e-04	8.93e-01	9.83e-01
[Eubacterium]_fissicatena_group	3.74e-05	4.33e-09	3.29e-05	4.59e-05	6.48e-09	4.02e-05	9.01e-01	9.83e-01
Parabacteroides	3.10e-04	2.02e-07	2.25e-04	3.55e-04	1.08e-07	1.65e-04	9.02e-01	9.83e-01
[Eubacterium]_coprostanoligenes_group	1.11e-03	5.04e-07	3.55e-04	1.24e-03	2.27e-06	7.54e-04	9.02e-01	9.83e-01
Pseudomonas	2.91e-04	2.11e-08	7.26e-05	3.10e-04	5.69e-08	1.19e-04	9.17e-01	9.85e-01
Enterobacter	5.84e-04	6.93e-07	4.16e-04	6.46e-04	2.84e-07	2.66e-04	9.22e-01	9.85e-01
Allobaculum	3.49e-01	2.77e-02	8.33e-02	3.68e-01	7.24e-02	1.35e-01	9.24e-01	9.85e-01
Lactobacillus	8.01e-02	1.25e-02	5.58e-02	8.98e-02	1.35e-02	5.80e-02	9.24e-01	9.85e-01
Nicotiana_otophora	1.86e-03	8.68e-07	4.66e-04	1.78e-03	8.39e-07	4.58e-04	9.26e-01	9.85e-01
Peptococcus	2.76e-05	1.85e-10	6.81e-06	2.63e-05	5.40e-10	1.16e-05	9.36e-01	9.87e-01
ASF356	9.10e-05	6.86e-09	4.14e-05	9.65e-05	7.71e-09	4.39e-05	9.39e-01	9.87e-01
Enteractinococcus	3.65e-05	3.93e-09	3.13e-05	4.04e-05	5.47e-09	3.70e-05	9.46e-01	9.87e-01
uncultured_bacterium_o_Gastranaerophilales	5.89e-04	9.62e-07	4.90e-04	5.53e-04	1.79e-07	2.12e-04	9.54e-01	9.87e-01
Lachnospiraceae_UCG-006	6.59e-04	8.66e-08	1.47e-04	6.40e-04	6.43e-07	4.01e-04	9.65e-01	9.87e-01
Ruminiclostridium	4.05e-04	7.58e-08	1.38e-04	3.96e-04	5.59e-08	1.18e-04	9.65e-01	9.87e-01
Prevotellaceae_UCG-001	5.60e-04	9.84e-07	4.96e-04	5.92e-04	9.20e-07	4.80e-04	9.66e-01	9.87e-01
Paraprevotella	5.92e-06	1.40e-10	5.92e-06	5.60e-06	8.14e-11	4.51e-06	9.67e-01	9.87e-01
Edaphobacter	4.78e-06	2.51e-11	2.51e-06	4.67e-06	1.20e-11	1.73e-06	9.73e-01	9.87e-01
uncultured_bacterium_f_Muribaculaceae	1.95e-01	1.37e-02	5.84e-02	1.98e-01	1.62e-02	6.37e-02	9.74e-01	9.87e-01
[Eubacterium]_xylanophilum_group	9.93e-04	1.27e-06	5.64e-04	1.01e-03	1.76e-06	6.63e-04	9.85e-01	9.87e-01
uncultured_bacterium_f_Clostridiales_vadinBB60_group	7.05e-05	1.27e-09	1.78e-05	6.97e-05	6.99e-09	4.18e-05	9.85e-01	9.87e-01
Streptomyces	5.03e-05	8.50e-10	1.46e-05	5.01e-05	5.24e-10	1.15e-05	9.87e-01	9.87e-01
